# Supplementary material for: 6,7,6′,7′-Tetra­phenyl-2,2′-bi[1,3-dithia-5,8-diaza­cyclo­penta­[b]naphthalenyl­idene] chloro­form disolvate
Source: Acta Crystallogr Sect E Struct Rep Online. 2011 Aug 2;67(Pt 9):o2231–2. doi: 10.1107/S1600536811029540 (PMC3200811; doi:10.1107/S1600536811029540)
Supplement: Supplementary file 1 [file e-67-o2231-sup1.cif]

##############################################################################
#                                                                            #
# This CIF contains the data in a paper accepted for publication in          #
# Acta Crystallographica Section E. It conforms to the requirements of       #
# Notes for Authors for Acta Crystallographica Section E, and has been       #
# peer reviewed under the auspices of the IUCr Commission on Journals.       #
#                                                                            #
# Full details of the Crystallographic Information File format               #
# are given in the paper "The Crystallographic Information File (CIF):       #
# a New Standard Archive File for Crystallography" by S. R. Hall, F. H.      #
# Allen and I. D. Brown [Acta Cryst. (1991), A47, 655-685].                  #
#                                                                            #
# The current version of the core CIF dictionary is obtainable from          #
# ftp://ftp.iucr.org/pub/cif_core.dic.                                       #
#                                                                            #
# Software is freely available for graphical display of the structure(s)     #
# in this CIF. For information consult the CIF software page                 #
# http://www.iucr.org/resources/cif/software.                                #
#                                                                            #
# This file may be used for bona fide research purposes within the           #
# scientific community so long as proper attribution is given to the journal # 
# article from which it was obtained.                                        #
#                                                                            #
##############################################################################
data_I
_audit_creation_method     SHELXL-97
_chemical_name_systematic
;
2-{6,7-dimethyl-2<i>H</i>-[1,3]dithiolo[4,5-<i>g</i>]quinoxalin-2-ylidene}-
6,7-dimethyl-2<i>H</i>-[1,3]dithiolo[4,5-<i>g</i>]quinoxaline
;
_chemical_name_common
;
6,7,6',7'-Tetraphenyl-2,2'-bi[1,3-dithia-5,8-
diazacyclopenta[<i>b</i>]naphthalenylidene] chloroform disolvate
;
_chemical_formula_moiety     'C42 H24 N4 S4, 2(C H Cl3)'
_chemical_formula_sum     'C44 H26 Cl6 N4 S4'
_chemical_formula_iupac     'C42 H24 N4 S4, 2C H Cl3'
_chemical_formula_weight     951.63
_chemical_melting_point     ?
_symmetry_cell_setting     monoclinic
_symmetry_space_group_name_H-M     'C c'
_symmetry_space_group_name_Hall     'C -2yc'
loop_
    _symmetry_equiv_pos_as_xyz
    'x, y, z'
    'x, -y, z+1/2'
    'x+1/2, y+1/2, z'
    'x+1/2, -y+1/2, z+1/2'
_cell_length_a     14.5359(11)
_cell_length_b     14.7543(11)
_cell_length_c     39.771(3)
_cell_angle_alpha     90.00
_cell_angle_beta     97.616(2)
_cell_angle_gamma     90.00
_cell_volume     8454.3(11)
_cell_formula_units_Z     8
_cell_measurement_reflns_used     8772
_cell_measurement_theta_min     2.31
_cell_measurement_theta_max     26.16
_cell_measurement_temperature     100(2)
_cell_special_details     ?
_exptl_crystal_description     'block'
_exptl_crystal_colour     'brown'
_exptl_crystal_size_max     0.48
_exptl_crystal_size_mid     0.36
_exptl_crystal_size_min     0.14
_exptl_crystal_density_diffrn     1.495
_exptl_crystal_density_meas     ?
_exptl_crystal_density_method     'not measured'
_exptl_crystal_F_000     3872
_exptl_absorpt_coefficient_mu     0.643
_exptl_absorpt_correction_type     multi-scan
_exptl_absorpt_process_details     '(SADABS; Sheldrick, 1996)'
_exptl_absorpt_correction_T_min     0.7477
_exptl_absorpt_correction_T_max     0.9154
_exptl_special_details
;
;
_diffrn_ambient_temperature     100(2)
_diffrn_radiation_type     MoK\a
_diffrn_radiation_wavelength     0.71073
_diffrn_radiation_source     'fine-focus sealed tube'
_diffrn_radiation_monochromator     graphite
_diffrn_measurement_device_type     'Bruker SMART CCD area-detector'
_diffrn_measurement_method     '\f and \w'
_diffrn_detector_area_resol_mean     ?
_diffrn_reflns_number     43023
_diffrn_reflns_av_R_equivalents     0.0287
_diffrn_reflns_av_sigmaI/netI     0.0355
_diffrn_reflns_theta_min     1.98
_diffrn_reflns_theta_max     26.18
_diffrn_reflns_theta_full     26.18
_diffrn_measured_fraction_theta_max     0.994
_diffrn_measured_fraction_theta_full     0.994
_diffrn_reflns_limit_h_min     -18
_diffrn_reflns_limit_h_max     17
_diffrn_reflns_limit_k_min     -18
_diffrn_reflns_limit_k_max     18
_diffrn_reflns_limit_l_min     -48
_diffrn_reflns_limit_l_max     49
_diffrn_standards_number     ?
_diffrn_standards_interval_count     ?
_diffrn_standards_interval_time     ?
_diffrn_standards_decay_%     ?
_refine_special_details
;
Refinement of <i>F</i>^2^ against ALL reflections. The weighted <i>R</i>-factor
<i>wR</i> and goodness of fit <i>S</i> are based on <i>F</i>^2^, conventional
<i>R</i>-factors <i>R</i> are based on <i>F</i>, with <i>F</i> set to zero for
negative <i>F</i>^2^. The threshold expression of <i>F</i>^2^ >
\s(<i>F</i>^2^) is used only for calculating <i>R</i>-factors(gt) <i>etc</i>.
and is not relevant to the choice of reflections for refinement.
<i>R</i>-factors based on <i>F</i>^2^ are statistically about twice as large
as those based on <i>F</i>, and <i>R</i>- factors based on ALL data will be
even larger.
Absolute structure of the title compound could not be determined unambigously
due to the lack of enough contribution towards anomalous dispersion by the non
hydrogen atoms present and therefore, the Flack parameter is not reported.
;
_reflns_number_total     16629
_reflns_number_gt     16092
_reflns_threshold_expression     I>2\s(I)
_refine_ls_structure_factor_coef     Fsqd
_refine_ls_matrix_type     full
_refine_ls_R_factor_all     0.0436
_refine_ls_R_factor_gt     0.0422
_refine_ls_wR_factor_gt     0.1076
_refine_ls_wR_factor_ref     0.1085
_refine_ls_goodness_of_fit_ref     1.072
_refine_ls_restrained_S_all     1.072
_refine_ls_number_reflns     16629
_refine_ls_number_parameters     1045
_refine_ls_number_restraints     2
_refine_ls_hydrogen_treatment     constr
_refine_ls_weighting_scheme     calc
_refine_ls_weighting_details
        'calc w=1/[\s^2^(Fo^2^)+(0.0576P)^2^+12.7425P] where P=(Fo^2^+2Fc^2^)/3'
_atom_sites_solution_hydrogens     geom
_atom_sites_solution_primary     direct
_atom_sites_solution_secondary     difmap
_refine_ls_shift/su_max     0.001
_refine_ls_shift/su_mean     0.000
_refine_diff_density_max     0.581
_refine_diff_density_min     -0.655
_refine_ls_extinction_method     none
_refine_ls_extinction_coef     ?
_refine_ls_abs_structure_Flack     ?
loop_
    _atom_type_symbol
    _atom_type_description
    _atom_type_scat_dispersion_real
    _atom_type_scat_dispersion_imag
    _atom_type_scat_source
    'C' 'C' 0.0033 0.0016
                         'International Tables Vol C Tables 4.2.6.8 and 6.1.1.4'
    'H' 'H' 0.0000 0.0000
                         'International Tables Vol C Tables 4.2.6.8 and 6.1.1.4'
    'N' 'N' 0.0061 0.0033
                         'International Tables Vol C Tables 4.2.6.8 and 6.1.1.4'
    'S' 'S' 0.1246 0.1234
                         'International Tables Vol C Tables 4.2.6.8 and 6.1.1.4'
    'Cl' 'Cl' 0.1484 0.1585
                         'International Tables Vol C Tables 4.2.6.8 and 6.1.1.4'
_computing_data_collection     'SMART (Bruker, 2002)'
_computing_cell_refinement     'SAINT (Bruker, 2002)'
_computing_data_reduction     'SAINT (Bruker, 2002)'
_computing_structure_solution     'SHELXS97 (Sheldrick, 2008)'
_computing_structure_refinement     'SHELXL97 (Sheldrick, 2008)'
_computing_molecular_graphics     'SHELXTL (Sheldrick, 2008)'
_computing_publication_material     'SHELXTL (Sheldrick, 2008)'
loop_
    _atom_site_type_symbol
    _atom_site_label
    _atom_site_fract_x
    _atom_site_fract_y
    _atom_site_fract_z
    _atom_site_U_iso_or_equiv
    _atom_site_adp_type
    _atom_site_calc_flag
    _atom_site_refinement_flags
    _atom_site_occupancy
    _atom_site_symmetry_multiplicity
    _atom_site_disorder_assembly
    _atom_site_disorder_group
    S S5 0.12002(6) 0.93290(6) 0.57016(2) 0.02468(18) Uani d . 1 1 . .
    S S4 0.58994(6) 0.14264(6) 0.51422(2) 0.02435(18) Uani d . 1 1 . .
    S S8 0.35756(6) 0.86813(6) 0.51766(2) 0.02512(18) Uani d . 1 1 . .
    S S1 0.37317(6) 0.14711(6) 0.58085(2) 0.02433(18) Uani d . 1 1 . .
    S S7 0.22618(6) 1.02323(6) 0.51246(2) 0.02470(18) Uani d . 1 1 . .
    S S3 0.44035(6) 0.27438(6) 0.52303(2) 0.02481(18) Uani d . 1 1 . .
    S S6 0.25227(6) 0.77850(6) 0.57503(2) 0.02452(18) Uani d . 1 1 . .
    S S2 0.52343(6) 0.01627(6) 0.57179(2) 0.02431(18) Uani d . 1 1 . .
    C C68 0.4590(2) 1.0229(2) 0.44690(8) 0.0207(7) Uani d . 1 1 . .
    N N7 0.39830(19) 1.16091(19) 0.42016(7) 0.0210(6) Uani d . 1 1 . .
    N N3 0.5599(2) 0.4788(2) 0.43348(7) 0.0232(6) Uani d . 1 1 . .
    C C17 0.2316(2) -0.1369(2) 0.72103(8) 0.0195(7) Uani d . 1 1 . .
    C C31 0.7318(2) 0.4258(2) 0.37375(8) 0.0209(7) Uani d . 1 1 . .
    N N6 0.08049(19) 0.63969(19) 0.66733(7) 0.0208(6) Uani d . 1 1 . .
    C C26 0.6392(2) 0.3373(2) 0.44750(8) 0.0207(7) Uani d . 1 1 . .
    N N2 0.40713(19) -0.18868(19) 0.66189(7) 0.0207(6) Uani d . 1 1 . .
    C C7 0.3249(2) -0.0484(2) 0.64744(8) 0.0203(7) Uani d . 1 1 . .
    N N4 0.69477(19) 0.34997(19) 0.42295(7) 0.0205(6) Uani d . 1 1 . .
    C C80 0.4410(2) 1.3117(2) 0.37982(8) 0.0231(7) Uani d . 1 1 . .
    H H80 0.4365 1.3281 0.4021 0.028 Uiso calc R 1 1 . .
    N N5 -0.0499(2) 0.78039(19) 0.66059(7) 0.0201(6) Uani d . 1 1 . .
    C C49 0.0203(2) 0.7780(2) 0.64082(8) 0.0208(7) Uani d . 1 1 . .
    C C27 0.5694(2) 0.4015(2) 0.45210(8) 0.0208(7) Uani d . 1 1 . .
    C C3 0.3766(2) 0.0475(2) 0.60497(8) 0.0204(7) Uani d . 1 1 . .
    C C72 0.5312(2) 1.0836(2) 0.40408(8) 0.0205(7) Uani d . 1 1 . .
    C C53 0.0259(2) 0.5814(2) 0.71666(8) 0.0198(7) Uani d . 1 1 . .
    N N8 0.52848(19) 1.0185(2) 0.42723(7) 0.0217(6) Uani d . 1 1 . .
    C C70 0.3237(2) 1.0982(2) 0.46466(8) 0.0220(7) Uani d . 1 1 . .
    H H70 0.2830 1.1471 0.4633 0.026 Uiso calc R 1 1 . .
    C C79 0.4564(2) 1.2221(2) 0.37206(8) 0.0206(7) Uani d . 1 1 . .
    N N1 0.27045(19) -0.06132(19) 0.67222(7) 0.0217(6) Uani d . 1 1 . .
    C C48 0.0841(2) 0.7047(2) 0.64326(8) 0.0213(7) Uani d . 1 1 . .
    C C5 0.4564(2) -0.0944(2) 0.61861(8) 0.0214(7) Uani d . 1 1 . .
    H H5 0.5013 -0.1366 0.6147 0.026 Uiso calc R 1 1 . .
    C C23 0.5161(2) 0.3050(2) 0.49429(8) 0.0215(7) Uani d . 1 1 . .
    C C6 0.3965(2) -0.1118(2) 0.64298(8) 0.0195(7) Uani d . 1 1 . .
    C C52 0.0166(2) 0.6463(2) 0.68797(8) 0.0195(7) Uani d . 1 1 . .
    C C46 0.1639(2) 0.7729(2) 0.60089(8) 0.0200(7) Uani d . 1 1 . .
    C C71 0.4624(2) 1.1536(2) 0.39973(8) 0.0206(7) Uani d . 1 1 . .
    C C63 -0.2366(3) 0.8073(3) 0.73290(9) 0.0287(8) Uani d . 1 1 . .
    H H63 -0.2555 0.8629 0.7406 0.034 Uiso calc R 1 1 . .
    C C37 0.6026(2) 0.5772(2) 0.39069(8) 0.0211(7) Uani d . 1 1 . .
    C C73 0.6101(2) 1.0780(2) 0.38364(8) 0.0232(7) Uani d . 1 1 . .
    C C43 0.2165(2) 0.8821(2) 0.55573(8) 0.0225(7) Uani d . 1 1 . .
    C C47 0.1552(2) 0.7027(2) 0.62264(8) 0.0220(7) Uani d . 1 1 . .
    H H47 0.1962 0.6540 0.6238 0.026 Uiso calc R 1 1 . .
    C C16 0.4548(2) -0.3216(2) 0.71374(8) 0.0205(7) Uani d . 1 1 . .
    H H16 0.5061 -0.2893 0.7086 0.025 Uiso calc R 1 1 . .
    C C4 0.4483(2) -0.0150(2) 0.60068(8) 0.0194(6) Uani d . 1 1 . .
    C C75 0.7122(3) 0.9879(3) 0.35420(10) 0.0292(8) Uani d . 1 1 . .
    H H75 0.7312 0.9315 0.3473 0.035 Uiso calc R 1 1 . .
    C C64 -0.1626(2) 0.8035(2) 0.71444(9) 0.0244(7) Uani d . 1 1 . .
    H H64 -0.1332 0.8566 0.7092 0.029 Uiso calc R 1 1 . .
    C C8 0.3153(2) 0.0312(2) 0.62766(8) 0.0216(7) Uani d . 1 1 . .
    H H8 0.2679 0.0722 0.6300 0.026 Uiso calc R 1 1 . .
    C C59 -0.1318(2) 0.7194(2) 0.70355(8) 0.0198(7) Uani d . 1 1 . .
    C C22 0.1364(2) -0.1222(2) 0.71611(9) 0.0228(7) Uani d . 1 1 . .
    H H22 0.1063 -0.1097 0.6945 0.027 Uiso calc R 1 1 . .
    C C36 0.8284(3) 0.4120(2) 0.37773(9) 0.0256(7) Uani d . 1 1 . .
    H H36 0.8605 0.4017 0.3992 0.031 Uiso calc R 1 1 . .
    C C24 0.5876(2) 0.2414(2) 0.49009(8) 0.0205(7) Uani d . 1 1 . .
    C C65 0.3148(2) 1.0287(2) 0.48684(8) 0.0207(7) Uani d . 1 1 . .
    C C45 0.1000(2) 0.8464(2) 0.59820(8) 0.0215(7) Uani d . 1 1 . .
    C C18 0.2760(3) -0.1517(3) 0.75389(9) 0.0289(8) Uani d . 1 1 . .
    H H18 0.3399 -0.1602 0.7575 0.035 Uiso calc R 1 1 . .
    C C69 0.3949(2) 1.0949(2) 0.44409(9) 0.0216(7) Uani d . 1 1 . .
    C C11 0.3653(2) -0.2869(2) 0.70489(8) 0.0211(7) Uani d . 1 1 . .
    C C25 0.6484(2) 0.2580(2) 0.46729(8) 0.0220(7) Uani d . 1 1 . .
    H H25 0.6957 0.2169 0.4649 0.026 Uiso calc R 1 1 . .
    C C67 0.4498(2) 0.9523(2) 0.47032(8) 0.0225(7) Uani d . 1 1 . .
    H H67 0.4923 0.9049 0.4727 0.027 Uiso calc R 1 1 . .
    C C28 0.5076(2) 0.3840(2) 0.47621(8) 0.0219(7) Uani d . 1 1 . .
    H H28 0.4618 0.4258 0.4796 0.026 Uiso calc R 1 1 . .
    C C10 0.3537(2) -0.2001(2) 0.68596(8) 0.0210(7) Uani d . 1 1 . .
    C C2 0.4958(2) 0.1718(2) 0.53564(8) 0.0217(7) Uani d . 1 1 . .
    C C74 0.6393(2) 0.9941(2) 0.37293(9) 0.0251(7) Uani d . 1 1 . .
    H H74 0.6092 0.9417 0.3785 0.030 Uiso calc R 1 1 . .
    C C51 -0.0528(2) 0.7167(2) 0.68359(8) 0.0208(7) Uani d . 1 1 . .
    C C1 0.4669(2) 0.1187(2) 0.55954(8) 0.0225(7) Uani d . 1 1 . .
    C C38 0.5142(2) 0.6136(2) 0.38140(9) 0.0252(7) Uani d . 1 1 . .
    H H38 0.4622 0.5831 0.3868 0.030 Uiso calc R 1 1 . .
    C C30 0.6805(2) 0.4221(2) 0.40339(8) 0.0195(7) Uani d . 1 1 . .
    C C78 0.6585(2) 1.1555(2) 0.37596(9) 0.0242(7) Uani d . 1 1 . .
    H H78 0.6414 1.2117 0.3837 0.029 Uiso calc R 1 1 . .
    C C61 -0.2542(3) 0.6465(3) 0.72855(9) 0.0273(8) Uani d . 1 1 . .
    H H61 -0.2862 0.5941 0.7329 0.033 Uiso calc R 1 1 . .
    C C29 0.6135(2) 0.4903(2) 0.40974(8) 0.0199(7) Uani d . 1 1 . .
    C C60 -0.1785(2) 0.6410(2) 0.71077(8) 0.0227(7) Uani d . 1 1 . .
    H H60 -0.1591 0.5849 0.7037 0.027 Uiso calc R 1 1 . .
    C C41 0.6691(3) 0.7090(3) 0.36691(9) 0.0266(8) Uani d . 1 1 . .
    H H41 0.7210 0.7417 0.3627 0.032 Uiso calc R 1 1 . .
    C C54 0.0349(2) 0.4884(2) 0.71084(9) 0.0246(7) Uani d . 1 1 . .
    H H54 0.0318 0.4666 0.6888 0.030 Uiso calc R 1 1 . .
    C C50 0.0281(2) 0.8484(2) 0.61736(8) 0.0214(7) Uani d . 1 1 . .
    H H50 -0.0148 0.8955 0.6149 0.026 Uiso calc R 1 1 . .
    C C66 0.3785(2) 0.9539(2) 0.48946(8) 0.0214(7) Uani d . 1 1 . .
    C C9 0.2856(2) -0.1324(2) 0.69186(8) 0.0213(7) Uani d . 1 1 . .
    C C40 0.5808(3) 0.7428(2) 0.35680(9) 0.0264(7) Uani d . 1 1 . .
    H H40 0.5729 0.7974 0.3451 0.032 Uiso calc R 1 1 . .
    C C21 0.0860(3) -0.1262(2) 0.74348(10) 0.0271(8) Uani d . 1 1 . .
    H H21 0.0220 -0.1179 0.7400 0.032 Uiso calc R 1 1 . .
    C C58 0.0324(3) 0.6119(2) 0.75016(9) 0.0269(7) Uani d . 1 1 . .
    H H58 0.0258 0.6733 0.7545 0.032 Uiso calc R 1 1 . .
    C C33 0.7330(3) 0.4383(3) 0.31369(10) 0.0328(8) Uani d . 1 1 . .
    H H33 0.7008 0.4460 0.2921 0.039 Uiso calc R 1 1 . .
    C C14 0.3904(3) -0.4529(2) 0.73799(9) 0.0263(7) Uani d . 1 1 . .
    H H14 0.3986 -0.5083 0.7491 0.032 Uiso calc R 1 1 . .
    C C44 0.2612(2) 0.9198(2) 0.53193(8) 0.0216(7) Uani d . 1 1 . .
    C C81 0.4321(3) 1.3774(3) 0.35454(10) 0.0320(8) Uani d . 1 1 . .
    H H81 0.4211 1.4375 0.3599 0.038 Uiso calc R 1 1 . .
    C C77 0.7313(3) 1.1497(3) 0.35712(10) 0.0308(8) Uani d . 1 1 . .
    H H77 0.7629 1.2017 0.3521 0.037 Uiso calc R 1 1 . .
    C C42 0.6796(2) 0.6263(2) 0.38336(8) 0.0226(7) Uani d . 1 1 . .
    H H42 0.7388 0.6030 0.3896 0.027 Uiso calc R 1 1 . .
    C C13 0.3022(3) -0.4186(2) 0.72916(9) 0.0265(7) Uani d . 1 1 . .
    H H13 0.2510 -0.4514 0.7341 0.032 Uiso calc R 1 1 . .
    C C32 0.6861(2) 0.4391(3) 0.34140(9) 0.0274(8) Uani d . 1 1 . .
    H H32 0.6223 0.4489 0.3384 0.033 Uiso calc R 1 1 . .
    C C55 0.0485(2) 0.4289(2) 0.73784(10) 0.0284(8) Uani d . 1 1 . .
    H H55 0.0524 0.3671 0.7337 0.034 Uiso calc R 1 1 . .
    C C39 0.5040(3) 0.6944(2) 0.36430(9) 0.0280(8) Uani d . 1 1 . .
    H H39 0.4447 0.7171 0.3576 0.034 Uiso calc R 1 1 . .
    C C76 0.7571(2) 1.0655(3) 0.34570(9) 0.0302(8) Uani d . 1 1 . .
    H H76 0.8048 1.0614 0.3323 0.036 Uiso calc R 1 1 . .
    C C35 0.8754(3) 0.4136(3) 0.34986(10) 0.0315(8) Uani d . 1 1 . .
    H H35 0.9395 0.4063 0.3527 0.038 Uiso calc R 1 1 . .
    C C15 0.4667(2) -0.4050(2) 0.73035(9) 0.0250(7) Uani d . 1 1 . .
    H H15 0.5261 -0.4283 0.7363 0.030 Uiso calc R 1 1 . .
    C C62 -0.2825(3) 0.7294(3) 0.73994(9) 0.0292(8) Uani d . 1 1 . .
    H H62 -0.3325 0.7324 0.7523 0.035 Uiso calc R 1 1 . .
    C C34 0.8282(3) 0.4260(3) 0.31783(10) 0.0322(8) Uani d . 1 1 . .
    H H34 0.8602 0.4261 0.2991 0.039 Uiso calc R 1 1 . .
    C C56 0.0565(2) 0.4594(3) 0.77062(10) 0.0296(8) Uani d . 1 1 . .
    H H56 0.0671 0.4188 0.7886 0.036 Uiso calc R 1 1 . .
    C C19 0.2261(3) -0.1538(3) 0.78084(9) 0.0325(8) Uani d . 1 1 . .
    H H19 0.2567 -0.1629 0.8026 0.039 Uiso calc R 1 1 . .
    C C57 0.0484(3) 0.5518(3) 0.77677(10) 0.0303(8) Uani d . 1 1 . .
    H H57 0.0538 0.5730 0.7990 0.036 Uiso calc R 1 1 . .
    C C83 0.4533(3) 1.2638(3) 0.31343(10) 0.0340(9) Uani d . 1 1 . .
    H H83 0.4572 1.2475 0.2911 0.041 Uiso calc R 1 1 . .
    C C84 0.4615(2) 1.1974(3) 0.33861(9) 0.0268(7) Uani d . 1 1 . .
    H H84 0.4703 1.1371 0.3331 0.032 Uiso calc R 1 1 . .
    C C82 0.4396(3) 1.3532(3) 0.32132(10) 0.0350(9) Uani d . 1 1 . .
    H H82 0.4354 1.3971 0.3044 0.042 Uiso calc R 1 1 . .
    C C20 0.1307(3) -0.1424(3) 0.77592(9) 0.0295(8) Uani d . 1 1 . .
    H H20 0.0970 -0.1457 0.7942 0.035 Uiso calc R 1 1 . .
    C C12 0.2895(2) -0.3356(2) 0.71289(9) 0.0244(7) Uani d . 1 1 . .
    H H12 0.2299 -0.3125 0.7073 0.029 Uiso calc R 1 1 . .
    Cl Cl8 0.19602(6) 0.45268(6) 0.64885(2) 0.03064(19) Uani d . 1 1 . .
    Cl Cl5 -0.10844(6) 0.22596(6) 0.44357(2) 0.0317(2) Uani d . 1 1 . .
    Cl Cl12 0.27482(6) 0.34015(6) 0.44034(2) 0.0313(2) Uani d . 1 1 . .
    Cl Cl3 0.99363(8) 0.14803(9) 0.58894(3) 0.0480(3) Uani d . 1 1 . .
    Cl Cl4 -0.02752(9) 0.13926(9) 0.50589(3) 0.0495(3) Uani d . 1 1 . .
    Cl Cl10 0.22187(9) 0.41714(9) 0.50180(3) 0.0539(3) Uani d . 1 1 . .
    Cl Cl11 0.28527(8) 0.53372(7) 0.45119(4) 0.0497(3) Uani d . 1 1 . .
    Cl Cl9 0.25430(9) 0.38265(9) 0.58694(3) 0.0515(3) Uani d . 1 1 . .
    Cl Cl7 0.18825(8) 0.26046(7) 0.63526(4) 0.0513(3) Uani d . 1 1 . .
    C C87 0.2487(3) 0.3614(3) 0.63006(10) 0.0308(8) Uani d . 1 1 . .
    H H87 0.3122 0.3547 0.6416 0.037 Uiso calc R 1 1 . .
    C C88 0.2241(3) 0.4340(3) 0.45824(10) 0.0310(8) Uani d . 1 1 . .
    H H88 0.1601 0.4404 0.4472 0.037 Uiso calc R 1 1 . .
    Cl Cl1 0.88234(7) 0.06387(8) 0.63569(3) 0.0472(3) Uani d . 1 1 . .
    Cl Cl6 0.09042(8) 0.22708(8) 0.46238(4) 0.0553(3) Uani d . 1 1 . .
    C C86 -0.0125(3) 0.1644(3) 0.46373(10) 0.0332(8) Uani d . 1 1 . .
    H H86 -0.0078 0.1074 0.4515 0.040 Uiso calc R 1 1 . .
    C C85 0.9839(3) 0.1270(3) 0.63160(10) 0.0323(8) Uani d . 1 1 . .
    H H85 0.9802 0.1852 0.6432 0.039 Uiso calc R 1 1 . .
    Cl Cl2 1.08202(6) 0.06723(6) 0.65138(2) 0.03064(19) Uani d . 1 1 . .
loop_
    _atom_site_aniso_label
    _atom_site_aniso_U_11
    _atom_site_aniso_U_22
    _atom_site_aniso_U_33
    _atom_site_aniso_U_12
    _atom_site_aniso_U_13
    _atom_site_aniso_U_23
    S5 0.0254(4) 0.0253(4) 0.0246(4) 0.0057(3) 0.0081(3) 0.0018(3)
    S4 0.0264(4) 0.0197(4) 0.0264(4) 0.0062(3) 0.0018(3) 0.0033(3)
    S8 0.0252(4) 0.0237(4) 0.0281(4) 0.0055(3) 0.0095(3) 0.0000(3)
    S1 0.0260(4) 0.0205(4) 0.0261(4) 0.0069(3) 0.0017(3) 0.0028(3)
    S7 0.0236(4) 0.0260(4) 0.0257(4) 0.0068(3) 0.0075(3) -0.0012(3)
    S3 0.0269(4) 0.0226(4) 0.0253(4) 0.0067(3) 0.0050(3) 0.0049(3)
    S6 0.0220(4) 0.0259(4) 0.0268(4) 0.0045(3) 0.0075(3) -0.0016(3)
    S2 0.0260(4) 0.0200(4) 0.0275(4) 0.0060(3) 0.0056(3) 0.0044(3)
    C68 0.0197(16) 0.0226(17) 0.0187(15) 0.0020(13) -0.0020(12) -0.0048(12)
    N7 0.0194(14) 0.0232(15) 0.0193(14) 0.0027(11) -0.0013(11) -0.0024(11)
    N3 0.0265(15) 0.0206(14) 0.0216(14) 0.0043(12) 0.0000(11) -0.0013(11)
    C17 0.0227(16) 0.0140(15) 0.0219(16) 0.0014(12) 0.0030(13) -0.0022(12)
    C31 0.0218(16) 0.0165(16) 0.0242(17) 0.0049(13) 0.0019(13) -0.0044(13)
    N6 0.0208(14) 0.0187(14) 0.0221(14) 0.0035(11) 0.0000(11) -0.0028(11)
    C26 0.0206(16) 0.0203(16) 0.0206(16) 0.0004(13) 0.0007(12) -0.0064(13)
    N2 0.0204(14) 0.0163(13) 0.0245(14) 0.0046(11) -0.0006(11) -0.0006(11)
    C7 0.0205(16) 0.0200(16) 0.0194(15) 0.0028(13) -0.0013(12) -0.0038(13)
    N4 0.0201(14) 0.0217(14) 0.0187(13) 0.0016(11) -0.0013(11) -0.0028(11)
    C80 0.0164(15) 0.0318(19) 0.0207(16) 0.0022(14) 0.0012(12) -0.0008(14)
    N5 0.0209(14) 0.0196(14) 0.0199(13) 0.0025(11) 0.0025(11) -0.0013(11)
    C49 0.0174(15) 0.0261(18) 0.0185(15) 0.0052(13) 0.0005(12) -0.0032(13)
    C27 0.0214(16) 0.0194(16) 0.0203(16) 0.0037(13) -0.0020(13) -0.0017(13)
    C3 0.0254(17) 0.0160(16) 0.0179(15) 0.0038(13) -0.0043(13) -0.0012(12)
    C72 0.0187(16) 0.0251(17) 0.0177(15) 0.0004(13) 0.0020(12) -0.0073(13)
    C53 0.0138(15) 0.0217(17) 0.0234(16) 0.0037(12) 0.0010(12) -0.0004(13)
    N8 0.0148(13) 0.0258(15) 0.0243(14) 0.0029(11) 0.0020(11) -0.0054(12)
    C70 0.0238(17) 0.0216(17) 0.0203(16) 0.0053(13) 0.0013(13) -0.0045(13)
    C79 0.0131(15) 0.0232(17) 0.0248(16) -0.0001(13) 0.0001(12) 0.0011(13)
    N1 0.0186(14) 0.0193(14) 0.0265(15) 0.0030(11) 0.0009(11) -0.0036(11)
    C48 0.0193(16) 0.0243(17) 0.0198(16) 0.0011(13) 0.0006(12) -0.0042(13)
    C5 0.0198(16) 0.0194(16) 0.0240(17) 0.0047(13) -0.0005(13) -0.0019(13)
    C23 0.0237(16) 0.0204(17) 0.0193(16) 0.0014(13) -0.0012(13) -0.0010(12)
    C6 0.0223(16) 0.0154(15) 0.0195(16) -0.0003(13) -0.0023(13) -0.0047(12)
    C52 0.0181(15) 0.0221(17) 0.0180(15) 0.0005(13) 0.0016(12) -0.0041(12)
    C46 0.0144(15) 0.0285(18) 0.0167(15) 0.0029(13) 0.0012(12) -0.0054(13)
    C71 0.0162(15) 0.0222(17) 0.0220(16) 0.0005(13) -0.0030(12) -0.0049(13)
    C63 0.0259(19) 0.028(2) 0.032(2) 0.0086(15) 0.0062(15) -0.0042(15)
    C37 0.0234(16) 0.0194(16) 0.0204(16) 0.0024(13) 0.0028(13) -0.0043(13)
    C73 0.0184(16) 0.0300(19) 0.0202(16) 0.0019(14) -0.0007(13) -0.0051(13)
    C43 0.0179(16) 0.0276(18) 0.0221(17) 0.0054(14) 0.0030(13) -0.0039(14)
    C47 0.0214(16) 0.0223(17) 0.0215(16) 0.0090(13) 0.0004(13) -0.0017(13)
    C16 0.0220(16) 0.0161(16) 0.0237(17) 0.0016(13) 0.0040(13) -0.0014(12)
    C4 0.0204(16) 0.0196(16) 0.0175(15) 0.0001(13) -0.0005(12) -0.0024(12)
    C75 0.0248(18) 0.029(2) 0.0340(19) 0.0036(15) 0.0058(15) -0.0063(15)
    C64 0.0197(16) 0.0250(18) 0.0280(18) 0.0034(14) 0.0018(13) 0.0016(14)
    C8 0.0206(16) 0.0193(16) 0.0246(16) 0.0081(13) 0.0016(13) -0.0018(13)
    C59 0.0158(15) 0.0212(16) 0.0213(16) 0.0062(13) -0.0014(12) -0.0011(13)
    C22 0.0214(17) 0.0158(16) 0.0301(18) 0.0043(13) -0.0005(14) 0.0017(13)
    C36 0.0264(18) 0.0192(17) 0.0301(18) 0.0053(14) -0.0002(14) -0.0031(14)
    C24 0.0226(16) 0.0154(16) 0.0222(16) 0.0004(13) -0.0010(13) -0.0009(12)
    C65 0.0189(16) 0.0251(18) 0.0181(16) 0.0003(13) 0.0015(12) -0.0048(13)
    C45 0.0228(17) 0.0233(17) 0.0176(15) 0.0014(13) -0.0001(13) -0.0022(13)
    C18 0.0210(17) 0.038(2) 0.0279(18) 0.0074(15) 0.0023(14) -0.0026(16)
    C69 0.0194(16) 0.0218(17) 0.0228(16) 0.0044(13) -0.0003(12) -0.0050(13)
    C11 0.0255(17) 0.0207(17) 0.0163(15) 0.0032(13) -0.0005(13) -0.0028(12)
    C25 0.0238(17) 0.0187(16) 0.0218(17) 0.0055(13) -0.0028(13) -0.0004(13)
    C67 0.0196(16) 0.0234(17) 0.0239(17) 0.0051(13) 0.0012(13) -0.0030(13)
    C28 0.0213(16) 0.0212(17) 0.0229(17) 0.0064(14) 0.0017(13) -0.0021(13)
    C10 0.0201(16) 0.0185(16) 0.0229(17) 0.0039(13) -0.0023(13) -0.0061(13)
    C2 0.0243(16) 0.0174(16) 0.0225(16) 0.0077(13) -0.0009(13) -0.0006(12)
    C74 0.0211(17) 0.0235(18) 0.0308(18) 0.0012(14) 0.0036(14) -0.0028(14)
    C51 0.0175(16) 0.0248(17) 0.0192(16) 0.0018(13) -0.0017(12) -0.0045(13)
    C1 0.0248(17) 0.0195(17) 0.0219(16) 0.0047(14) -0.0015(13) -0.0012(13)
    C38 0.0252(18) 0.0240(18) 0.0274(18) -0.0007(14) 0.0066(14) 0.0003(14)
    C30 0.0178(15) 0.0174(16) 0.0223(16) 0.0023(12) -0.0013(12) -0.0046(12)
    C78 0.0210(17) 0.0212(18) 0.0297(18) 0.0029(14) 0.0007(14) -0.0052(14)
    C61 0.0250(18) 0.0298(19) 0.0263(18) -0.0002(15) 0.0008(14) 0.0062(14)
    C29 0.0200(16) 0.0220(17) 0.0169(15) 0.0012(13) -0.0007(12) -0.0025(13)
    C60 0.0209(16) 0.0274(18) 0.0187(16) 0.0064(14) -0.0018(13) -0.0006(13)
    C41 0.0289(19) 0.0271(18) 0.0240(17) -0.0015(15) 0.0045(14) -0.0040(14)
    C54 0.0183(16) 0.0246(18) 0.0311(18) 0.0041(14) 0.0036(14) -0.0048(14)
    C50 0.0205(16) 0.0258(18) 0.0175(15) 0.0056(13) 0.0007(12) -0.0020(13)
    C66 0.0189(16) 0.0238(17) 0.0202(16) 0.0025(13) -0.0027(12) -0.0026(13)
    C9 0.0190(16) 0.0220(17) 0.0216(16) 0.0013(13) -0.0015(13) -0.0018(13)
    C40 0.036(2) 0.0211(17) 0.0224(17) 0.0044(15) 0.0046(15) 0.0032(13)
    C21 0.0225(17) 0.0210(17) 0.038(2) 0.0045(14) 0.0061(15) -0.0005(15)
    C58 0.0288(18) 0.0223(18) 0.0285(18) 0.0059(14) 0.0000(14) -0.0040(14)
    C33 0.0308(19) 0.044(2) 0.0239(18) 0.0059(17) 0.0039(15) -0.0037(16)
    C14 0.038(2) 0.0162(16) 0.0250(18) 0.0048(14) 0.0034(15) 0.0006(13)
    C44 0.0205(16) 0.0234(17) 0.0208(16) 0.0067(13) 0.0022(13) -0.0056(13)
    C81 0.0241(18) 0.0251(19) 0.045(2) 0.0022(15) -0.0006(16) 0.0037(16)
    C77 0.0231(18) 0.030(2) 0.040(2) -0.0013(15) 0.0053(15) 0.0027(16)
    C42 0.0238(17) 0.0247(18) 0.0188(16) 0.0035(14) 0.0018(13) -0.0063(13)
    C13 0.0262(18) 0.0212(17) 0.0326(19) -0.0046(14) 0.0064(15) -0.0034(14)
    C32 0.0212(17) 0.032(2) 0.0290(18) 0.0043(14) 0.0017(14) -0.0069(15)
    C55 0.0209(17) 0.0177(17) 0.046(2) 0.0041(13) 0.0032(15) 0.0028(15)
    C39 0.0285(18) 0.0241(18) 0.0306(19) 0.0090(15) 0.0012(15) 0.0013(14)
    C76 0.0187(16) 0.044(2) 0.0300(19) 0.0001(15) 0.0093(14) -0.0029(16)
    C35 0.0211(18) 0.030(2) 0.045(2) 0.0027(15) 0.0098(16) -0.0022(16)
    C15 0.0247(17) 0.0222(17) 0.0271(18) 0.0094(14) -0.0003(14) -0.0001(14)
    C62 0.0242(18) 0.038(2) 0.0263(18) 0.0062(16) 0.0087(14) 0.0010(15)
    C34 0.037(2) 0.034(2) 0.0293(19) 0.0047(16) 0.0155(16) 0.0006(15)
    C56 0.0245(18) 0.0292(19) 0.036(2) 0.0063(15) 0.0068(15) 0.0086(15)
    C19 0.034(2) 0.044(2) 0.0191(17) 0.0087(17) 0.0033(14) -0.0009(15)
    C57 0.035(2) 0.0302(19) 0.0262(18) 0.0031(16) 0.0038(15) -0.0011(15)
    C83 0.032(2) 0.046(2) 0.0235(18) -0.0090(17) 0.0003(15) 0.0016(16)
    C84 0.0222(16) 0.0299(19) 0.0282(18) -0.0025(14) 0.0025(14) -0.0058(15)
    C82 0.028(2) 0.042(2) 0.033(2) -0.0046(17) -0.0042(15) 0.0110(17)
    C20 0.0295(19) 0.033(2) 0.0285(19) 0.0038(16) 0.0115(15) 0.0007(15)
    C12 0.0228(17) 0.0215(17) 0.0278(18) 0.0019(14) -0.0006(14) -0.0040(14)
    Cl8 0.0284(4) 0.0303(5) 0.0336(5) 0.0075(4) 0.0059(4) -0.0005(4)
    Cl5 0.0323(5) 0.0290(5) 0.0348(5) 0.0064(4) 0.0081(4) 0.0012(4)
    Cl12 0.0303(5) 0.0274(4) 0.0369(5) 0.0039(4) 0.0065(4) -0.0034(4)
    Cl3 0.0526(6) 0.0589(7) 0.0309(5) 0.0177(5) -0.0004(5) -0.0042(5)
    Cl4 0.0617(7) 0.0542(7) 0.0312(5) 0.0169(6) 0.0012(5) -0.0016(5)
    Cl10 0.0671(8) 0.0633(8) 0.0297(5) 0.0260(6) 0.0004(5) -0.0062(5)
    Cl11 0.0380(6) 0.0282(5) 0.0789(8) 0.0028(4) -0.0071(5) -0.0001(5)
    Cl9 0.0672(8) 0.0572(7) 0.0292(5) 0.0254(6) 0.0032(5) -0.0019(5)
    Cl7 0.0368(6) 0.0286(5) 0.0854(9) 0.0058(4) -0.0036(6) -0.0016(5)
    C87 0.032(2) 0.0295(19) 0.0300(19) 0.0103(16) -0.0002(15) 0.0013(15)
    C88 0.0272(19) 0.0308(19) 0.033(2) 0.0077(16) -0.0043(15) -0.0030(16)
    Cl1 0.0266(5) 0.0371(6) 0.0780(8) 0.0024(4) 0.0067(5) -0.0134(5)
    Cl6 0.0304(5) 0.0353(6) 0.1000(10) 0.0036(4) 0.0084(6) -0.0069(6)
    C86 0.0301(19) 0.031(2) 0.039(2) 0.0061(16) 0.0042(16) -0.0035(16)
    C85 0.030(2) 0.031(2) 0.036(2) 0.0109(16) 0.0018(16) -0.0056(16)
    Cl2 0.0274(4) 0.0296(5) 0.0350(5) 0.0050(4) 0.0044(4) -0.0001(4)
_geom_special_details
;
All e.s.d.'s (except the e.s.d. in the dihedral angle between two l.s. planes)
are estimated using the full covariance matrix. The cell e.s.d.'s are taken
into account individually in the estimation of e.s.d.'s in distances, angles
and torsion angles; correlations between e.s.d.'s in cell parameters are only
used when they are defined by crystal symmetry. An approximate (isotropic)
treatment of cell e.s.d.'s is used for estimating e.s.d.'s involving l.s.
planes.
;
loop_
    _geom_bond_atom_site_label_1
    _geom_bond_atom_site_label_2
    _geom_bond_site_symmetry_2
    _geom_bond_distance
    _geom_bond_publ_flag
    S5 C45 . 1.745(4) ?
    S5 C43 . 1.753(3) ?
    S4 C24 . 1.743(3) ?
    S4 C2 . 1.759(4) ?
    S8 C66 . 1.744(4) ?
    S8 C44 . 1.754(3) ?
    S1 C1 . 1.748(4) ?
    S1 C3 . 1.752(3) ?
    S7 C65 . 1.748(3) ?
    S7 C44 . 1.755(4) ?
    S3 C23 . 1.748(3) ?
    S3 C2 . 1.756(3) ?
    S6 C46 . 1.751(3) ?
    S6 C43 . 1.758(4) ?
    S2 C4 . 1.749(3) ?
    S2 C1 . 1.758(3) ?
    C68 N8 . 1.358(4) ?
    C68 C69 . 1.409(5) ?
    C68 C67 . 1.415(5) ?
    N7 C71 . 1.319(4) ?
    N7 C69 . 1.367(4) ?
    N3 C29 . 1.312(4) ?
    N3 C27 . 1.358(4) ?
    C17 C22 . 1.389(5) ?
    C17 C18 . 1.396(5) ?
    C17 C9 . 1.486(5) ?
    C31 C32 . 1.382(5) ?
    C31 C36 . 1.406(5) ?
    C31 C30 . 1.477(5) ?
    N6 C52 . 1.322(4) ?
    N6 C48 . 1.361(4) ?
    C26 N4 . 1.360(4) ?
    C26 C25 . 1.407(5) ?
    C26 C27 . 1.417(5) ?
    N2 C10 . 1.321(5) ?
    N2 C6 . 1.358(4) ?
    C7 N1 . 1.356(4) ?
    C7 C8 . 1.410(5) ?
    C7 C6 . 1.428(5) ?
    N4 C30 . 1.318(4) ?
    C80 C79 . 1.383(5) ?
    C80 C81 . 1.391(5) ?
    C80 H80 . 0.9300 ?
    N5 C51 . 1.316(4) ?
    N5 C49 . 1.368(4) ?
    C49 C50 . 1.412(5) ?
    C49 C48 . 1.419(5) ?
    C27 C28 . 1.422(5) ?
    C3 C8 . 1.371(5) ?
    C3 C4 . 1.419(5) ?
    C72 N8 . 1.335(5) ?
    C72 C71 . 1.433(5) ?
    C72 C73 . 1.493(5) ?
    C53 C58 . 1.397(5) ?
    C53 C54 . 1.402(5) ?
    C53 C52 . 1.482(5) ?
    C70 C65 . 1.370(5) ?
    C70 C69 . 1.402(5) ?
    C70 H70 . 0.9300 ?
    C79 C84 . 1.391(5) ?
    C79 C71 . 1.488(5) ?
    N1 C9 . 1.309(4) ?
    C48 C47 . 1.403(5) ?
    C5 C4 . 1.367(5) ?
    C5 C6 . 1.411(5) ?
    C5 H5 . 0.9300 ?
    C23 C28 . 1.367(5) ?
    C23 C24 . 1.426(5) ?
    C52 C51 . 1.443(5) ?
    C46 C47 . 1.365(5) ?
    C46 C45 . 1.422(5) ?
    C63 C62 . 1.376(6) ?
    C63 C64 . 1.381(5) ?
    C63 H63 . 0.9300 ?
    C37 C42 . 1.396(5) ?
    C37 C38 . 1.397(5) ?
    C37 C29 . 1.486(5) ?
    C73 C74 . 1.393(5) ?
    C73 C78 . 1.397(5) ?
    C43 C44 . 1.338(5) ?
    C47 H47 . 0.9300 ?
    C16 C15 . 1.396(5) ?
    C16 C11 . 1.398(5) ?
    C16 H16 . 0.9300 ?
    C75 C74 . 1.377(5) ?
    C75 C76 . 1.381(6) ?
    C75 H75 . 0.9300 ?
    C64 C59 . 1.407(5) ?
    C64 H64 . 0.9300 ?
    C8 H8 . 0.9300 ?
    C59 C60 . 1.391(5) ?
    C59 C51 . 1.480(5) ?
    C22 C21 . 1.392(5) ?
    C22 H22 . 0.9300 ?
    C36 C35 . 1.377(5) ?
    C36 H36 . 0.9300 ?
    C24 C25 . 1.370(5) ?
    C65 C66 . 1.435(5) ?
    C45 C50 . 1.373(5) ?
    C18 C19 . 1.372(5) ?
    C18 H18 . 0.9300 ?
    C11 C12 . 1.388(5) ?
    C11 C10 . 1.484(5) ?
    C25 H25 . 0.9300 ?
    C67 C66 . 1.365(5) ?
    C67 H67 . 0.9300 ?
    C28 H28 . 0.9300 ?
    C10 C9 . 1.447(5) ?
    C2 C1 . 1.341(5) ?
    C74 H74 . 0.9300 ?
    C38 C39 . 1.370(5) ?
    C38 H38 . 0.9300 ?
    C30 C29 . 1.447(5) ?
    C78 C77 . 1.377(5) ?
    C78 H78 . 0.9300 ?
    C61 C60 . 1.386(5) ?
    C61 C62 . 1.386(5) ?
    C61 H61 . 0.9300 ?
    C60 H60 . 0.9300 ?
    C41 C42 . 1.383(5) ?
    C41 C40 . 1.387(5) ?
    C41 H41 . 0.9300 ?
    C54 C55 . 1.380(5) ?
    C54 H54 . 0.9300 ?
    C50 H50 . 0.9300 ?
    C40 C39 . 1.391(5) ?
    C40 H40 . 0.9300 ?
    C21 C20 . 1.387(5) ?
    C21 H21 . 0.9300 ?
    C58 C57 . 1.377(5) ?
    C58 H58 . 0.9300 ?
    C33 C32 . 1.371(5) ?
    C33 C34 . 1.384(6) ?
    C33 H33 . 0.9300 ?
    C14 C13 . 1.380(5) ?
    C14 C15 . 1.382(5) ?
    C14 H14 . 0.9300 ?
    C81 C82 . 1.387(6) ?
    C81 H81 . 0.9300 ?
    C77 C76 . 1.392(6) ?
    C77 H77 . 0.9300 ?
    C42 H42 . 0.9300 ?
    C13 C12 . 1.386(5) ?
    C13 H13 . 0.9300 ?
    C32 H32 . 0.9300 ?
    C55 C56 . 1.370(6) ?
    C55 H55 . 0.9300 ?
    C39 H39 . 0.9300 ?
    C76 H76 . 0.9300 ?
    C35 C34 . 1.377(6) ?
    C35 H35 . 0.9300 ?
    C15 H15 . 0.9300 ?
    C62 H62 . 0.9300 ?
    C34 H34 . 0.9300 ?
    C56 C57 . 1.392(5) ?
    C56 H56 . 0.9300 ?
    C19 C20 . 1.384(6) ?
    C19 H19 . 0.9300 ?
    C57 H57 . 0.9300 ?
    C83 C82 . 1.376(6) ?
    C83 C84 . 1.395(5) ?
    C83 H83 . 0.9300 ?
    C84 H84 . 0.9300 ?
    C82 H82 . 0.9300 ?
    C20 H20 . 0.9300 ?
    C12 H12 . 0.9300 ?
    Cl8 C87 . 1.764(4) ?
    Cl5 C86 . 1.765(4) ?
    Cl12 C88 . 1.762(4) ?
    Cl3 C85 . 1.749(4) ?
    Cl4 C86 . 1.759(4) ?
    Cl10 C88 . 1.755(4) ?
    Cl11 C88 . 1.760(4) ?
    Cl9 C87 . 1.756(4) ?
    Cl7 C87 . 1.755(4) ?
    C87 H87 . 0.9800 ?
    C88 H88 . 0.9800 ?
    Cl1 C85 . 1.771(4) ?
    Cl6 C86 . 1.765(4) ?
    C86 H86 . 0.9800 ?
    C85 Cl2 . 1.770(4) ?
    C85 H85 . 0.9800 ?
loop_
    _geom_angle_atom_site_label_1
    _geom_angle_atom_site_label_2
    _geom_angle_atom_site_label_3
    _geom_angle_site_symmetry_1
    _geom_angle_site_symmetry_3
    _geom_angle
    _geom_angle_publ_flag
    C45 S5 C43 . . 96.02(17) ?
    C24 S4 C2 . . 95.88(16) ?
    C66 S8 C44 . . 96.17(16) ?
    C1 S1 C3 . . 95.57(16) ?
    C65 S7 C44 . . 95.98(16) ?
    C23 S3 C2 . . 96.00(16) ?
    C46 S6 C43 . . 95.76(16) ?
    C4 S2 C1 . . 95.70(16) ?
    N8 C68 C69 . . 121.7(3) ?
    N8 C68 C67 . . 119.1(3) ?
    C69 C68 C67 . . 119.2(3) ?
    C71 N7 C69 . . 117.7(3) ?
    C29 N3 C27 . . 118.3(3) ?
    C22 C17 C18 . . 119.0(3) ?
    C22 C17 C9 . . 120.2(3) ?
    C18 C17 C9 . . 120.8(3) ?
    C32 C31 C36 . . 118.4(3) ?
    C32 C31 C30 . . 121.1(3) ?
    C36 C31 C30 . . 120.4(3) ?
    C52 N6 C48 . . 118.7(3) ?
    N4 C26 C25 . . 119.6(3) ?
    N4 C26 C27 . . 120.3(3) ?
    C25 C26 C27 . . 120.0(3) ?
    C10 N2 C6 . . 118.2(3) ?
    N1 C7 C8 . . 119.9(3) ?
    N1 C7 C6 . . 120.2(3) ?
    C8 C7 C6 . . 119.8(3) ?
    C30 N4 C26 . . 118.2(3) ?
    C79 C80 C81 . . 120.5(3) ?
    C79 C80 H80 . . 119.7 ?
    C81 C80 H80 . . 119.7 ?
    C51 N5 C49 . . 118.5(3) ?
    N5 C49 C50 . . 119.5(3) ?
    N5 C49 C48 . . 120.7(3) ?
    C50 C49 C48 . . 119.8(3) ?
    N3 C27 C26 . . 121.0(3) ?
    N3 C27 C28 . . 119.5(3) ?
    C26 C27 C28 . . 119.5(3) ?
    C8 C3 C4 . . 121.1(3) ?
    C8 C3 S1 . . 122.3(3) ?
    C4 C3 S1 . . 116.6(3) ?
    N8 C72 C71 . . 121.2(3) ?
    N8 C72 C73 . . 115.5(3) ?
    C71 C72 C73 . . 123.3(3) ?
    C58 C53 C54 . . 118.5(3) ?
    C58 C53 C52 . . 120.9(3) ?
    C54 C53 C52 . . 120.5(3) ?
    C72 N8 C68 . . 117.1(3) ?
    C65 C70 C69 . . 119.3(3) ?
    C65 C70 H70 . . 120.4 ?
    C69 C70 H70 . . 120.4 ?
    C80 C79 C84 . . 119.6(3) ?
    C80 C79 C71 . . 118.7(3) ?
    C84 C79 C71 . . 121.6(3) ?
    C9 N1 C7 . . 118.5(3) ?
    N6 C48 C47 . . 119.8(3) ?
    N6 C48 C49 . . 120.0(3) ?
    C47 C48 C49 . . 120.1(3) ?
    C4 C5 C6 . . 119.7(3) ?
    C4 C5 H5 . . 120.1 ?
    C6 C5 H5 . . 120.1 ?
    C28 C23 C24 . . 121.1(3) ?
    C28 C23 S3 . . 122.9(3) ?
    C24 C23 S3 . . 116.0(3) ?
    N2 C6 C5 . . 119.8(3) ?
    N2 C6 C7 . . 120.7(3) ?
    C5 C6 C7 . . 119.5(3) ?
    N6 C52 C51 . . 121.0(3) ?
    N6 C52 C53 . . 115.5(3) ?
    C51 C52 C53 . . 123.3(3) ?
    C47 C46 C45 . . 120.8(3) ?
    C47 C46 S6 . . 123.0(3) ?
    C45 C46 S6 . . 116.3(3) ?
    N7 C71 C72 . . 121.6(3) ?
    N7 C71 C79 . . 115.0(3) ?
    C72 C71 C79 . . 123.4(3) ?
    C62 C63 C64 . . 120.5(3) ?
    C62 C63 H63 . . 119.8 ?
    C64 C63 H63 . . 119.8 ?
    C42 C37 C38 . . 118.7(3) ?
    C42 C37 C29 . . 121.3(3) ?
    C38 C37 C29 . . 120.0(3) ?
    C74 C73 C78 . . 118.5(3) ?
    C74 C73 C72 . . 120.2(3) ?
    C78 C73 C72 . . 121.3(3) ?
    C44 C43 S5 . . 122.6(2) ?
    C44 C43 S6 . . 121.9(2) ?
    S5 C43 S6 . . 115.58(19) ?
    C46 C47 C48 . . 119.4(3) ?
    C46 C47 H47 . . 120.3 ?
    C48 C47 H47 . . 120.3 ?
    C15 C16 C11 . . 119.6(3) ?
    C15 C16 H16 . . 120.2 ?
    C11 C16 H16 . . 120.2 ?
    C5 C4 C3 . . 120.6(3) ?
    C5 C4 S2 . . 123.4(3) ?
    C3 C4 S2 . . 116.1(3) ?
    C74 C75 C76 . . 120.0(4) ?
    C74 C75 H75 . . 120.0 ?
    C76 C75 H75 . . 120.0 ?
    C63 C64 C59 . . 120.1(3) ?
    C63 C64 H64 . . 119.9 ?
    C59 C64 H64 . . 119.9 ?
    C3 C8 C7 . . 119.2(3) ?
    C3 C8 H8 . . 120.4 ?
    C7 C8 H8 . . 120.4 ?
    C60 C59 C64 . . 119.0(3) ?
    C60 C59 C51 . . 121.6(3) ?
    C64 C59 C51 . . 119.3(3) ?
    C17 C22 C21 . . 120.1(3) ?
    C17 C22 H22 . . 120.0 ?
    C21 C22 H22 . . 120.0 ?
    C35 C36 C31 . . 120.1(3) ?
    C35 C36 H36 . . 120.0 ?
    C31 C36 H36 . . 120.0 ?
    C25 C24 C23 . . 120.3(3) ?
    C25 C24 S4 . . 123.1(3) ?
    C23 C24 S4 . . 116.5(3) ?
    C70 C65 C66 . . 120.5(3) ?
    C70 C65 S7 . . 123.3(3) ?
    C66 C65 S7 . . 116.1(3) ?
    C50 C45 C46 . . 120.8(3) ?
    C50 C45 S5 . . 122.8(3) ?
    C46 C45 S5 . . 116.3(3) ?
    C19 C18 C17 . . 120.6(3) ?
    C19 C18 H18 . . 119.7 ?
    C17 C18 H18 . . 119.7 ?
    N7 C69 C70 . . 118.6(3) ?
    N7 C69 C68 . . 120.5(3) ?
    C70 C69 C68 . . 120.8(3) ?
    C12 C11 C16 . . 119.6(3) ?
    C12 C11 C10 . . 121.5(3) ?
    C16 C11 C10 . . 118.9(3) ?
    C24 C25 C26 . . 119.8(3) ?
    C24 C25 H25 . . 120.1 ?
    C26 C25 H25 . . 120.1 ?
    C66 C67 C68 . . 119.9(3) ?
    C66 C67 H67 . . 120.0 ?
    C68 C67 H67 . . 120.0 ?
    C23 C28 C27 . . 119.2(3) ?
    C23 C28 H28 . . 120.4 ?
    C27 C28 H28 . . 120.4 ?
    N2 C10 C9 . . 120.7(3) ?
    N2 C10 C11 . . 116.1(3) ?
    C9 C10 C11 . . 123.2(3) ?
    C1 C2 S3 . . 122.1(2) ?
    C1 C2 S4 . . 122.5(2) ?
    S3 C2 S4 . . 115.43(19) ?
    C75 C74 C73 . . 120.8(3) ?
    C75 C74 H74 . . 119.6 ?
    C73 C74 H74 . . 119.6 ?
    N5 C51 C52 . . 120.7(3) ?
    N5 C51 C59 . . 117.0(3) ?
    C52 C51 C59 . . 122.3(3) ?
    C2 C1 S1 . . 122.7(2) ?
    C2 C1 S2 . . 121.3(2) ?
    S1 C1 S2 . . 115.9(2) ?
    C39 C38 C37 . . 120.1(3) ?
    C39 C38 H38 . . 119.9 ?
    C37 C38 H38 . . 119.9 ?
    N4 C30 C29 . . 121.0(3) ?
    N4 C30 C31 . . 116.4(3) ?
    C29 C30 C31 . . 122.4(3) ?
    C77 C78 C73 . . 120.9(3) ?
    C77 C78 H78 . . 119.6 ?
    C73 C78 H78 . . 119.6 ?
    C60 C61 C62 . . 120.6(3) ?
    C60 C61 H61 . . 119.7 ?
    C62 C61 H61 . . 119.7 ?
    N3 C29 C30 . . 120.9(3) ?
    N3 C29 C37 . . 116.4(3) ?
    C30 C29 C37 . . 122.7(3) ?
    C61 C60 C59 . . 119.9(3) ?
    C61 C60 H60 . . 120.0 ?
    C59 C60 H60 . . 120.0 ?
    C42 C41 C40 . . 119.6(3) ?
    C42 C41 H41 . . 120.2 ?
    C40 C41 H41 . . 120.2 ?
    C55 C54 C53 . . 120.1(3) ?
    C55 C54 H54 . . 120.0 ?
    C53 C54 H54 . . 120.0 ?
    C45 C50 C49 . . 119.0(3) ?
    C45 C50 H50 . . 120.5 ?
    C49 C50 H50 . . 120.5 ?
    C67 C66 C65 . . 120.2(3) ?
    C67 C66 S8 . . 123.8(3) ?
    C65 C66 S8 . . 116.0(2) ?
    N1 C9 C10 . . 121.4(3) ?
    N1 C9 C17 . . 115.9(3) ?
    C10 C9 C17 . . 122.6(3) ?
    C41 C40 C39 . . 119.4(3) ?
    C41 C40 H40 . . 120.3 ?
    C39 C40 H40 . . 120.3 ?
    C20 C21 C22 . . 120.3(3) ?
    C20 C21 H21 . . 119.8 ?
    C22 C21 H21 . . 119.8 ?
    C57 C58 C53 . . 120.6(3) ?
    C57 C58 H58 . . 119.7 ?
    C53 C58 H58 . . 119.7 ?
    C32 C33 C34 . . 120.1(4) ?
    C32 C33 H33 . . 119.9 ?
    C34 C33 H33 . . 119.9 ?
    C13 C14 C15 . . 120.1(3) ?
    C13 C14 H14 . . 119.9 ?
    C15 C14 H14 . . 119.9 ?
    C43 C44 S8 . . 122.1(2) ?
    C43 C44 S7 . . 122.3(2) ?
    S8 C44 S7 . . 115.6(2) ?
    C82 C81 C80 . . 119.8(4) ?
    C82 C81 H81 . . 120.1 ?
    C80 C81 H81 . . 120.1 ?
    C78 C77 C76 . . 119.6(3) ?
    C78 C77 H77 . . 120.2 ?
    C76 C77 H77 . . 120.2 ?
    C41 C42 C37 . . 121.0(3) ?
    C41 C42 H42 . . 119.5 ?
    C37 C42 H42 . . 119.5 ?
    C14 C13 C12 . . 120.3(3) ?
    C14 C13 H13 . . 119.9 ?
    C12 C13 H13 . . 119.9 ?
    C33 C32 C31 . . 121.2(3) ?
    C33 C32 H32 . . 119.4 ?
    C31 C32 H32 . . 119.4 ?
    C56 C55 C54 . . 121.1(3) ?
    C56 C55 H55 . . 119.4 ?
    C54 C55 H55 . . 119.4 ?
    C38 C39 C40 . . 121.1(3) ?
    C38 C39 H39 . . 119.5 ?
    C40 C39 H39 . . 119.5 ?
    C75 C76 C77 . . 120.2(3) ?
    C75 C76 H76 . . 119.9 ?
    C77 C76 H76 . . 119.9 ?
    C34 C35 C36 . . 120.5(3) ?
    C34 C35 H35 . . 119.8 ?
    C36 C35 H35 . . 119.8 ?
    C14 C15 C16 . . 120.1(3) ?
    C14 C15 H15 . . 119.9 ?
    C16 C15 H15 . . 119.9 ?
    C63 C62 C61 . . 119.8(3) ?
    C63 C62 H62 . . 120.1 ?
    C61 C62 H62 . . 120.1 ?
    C35 C34 C33 . . 119.7(3) ?
    C35 C34 H34 . . 120.2 ?
    C33 C34 H34 . . 120.2 ?
    C55 C56 C57 . . 119.4(3) ?
    C55 C56 H56 . . 120.3 ?
    C57 C56 H56 . . 120.3 ?
    C18 C19 C20 . . 120.7(3) ?
    C18 C19 H19 . . 119.7 ?
    C20 C19 H19 . . 119.7 ?
    C58 C57 C56 . . 120.3(4) ?
    C58 C57 H57 . . 119.8 ?
    C56 C57 H57 . . 119.8 ?
    C82 C83 C84 . . 120.7(4) ?
    C82 C83 H83 . . 119.7 ?
    C84 C83 H83 . . 119.7 ?
    C79 C84 C83 . . 119.5(4) ?
    C79 C84 H84 . . 120.2 ?
    C83 C84 H84 . . 120.2 ?
    C83 C82 C81 . . 119.8(4) ?
    C83 C82 H82 . . 120.1 ?
    C81 C82 H82 . . 120.1 ?
    C19 C20 C21 . . 119.3(3) ?
    C19 C20 H20 . . 120.3 ?
    C21 C20 H20 . . 120.3 ?
    C13 C12 C11 . . 120.2(3) ?
    C13 C12 H12 . . 119.9 ?
    C11 C12 H12 . . 119.9 ?
    Cl7 C87 Cl9 . . 110.8(2) ?
    Cl7 C87 Cl8 . . 110.2(2) ?
    Cl9 C87 Cl8 . . 110.9(2) ?
    Cl7 C87 H87 . . 108.3 ?
    Cl9 C87 H87 . . 108.3 ?
    Cl8 C87 H87 . . 108.3 ?
    Cl10 C88 Cl11 . . 110.6(2) ?
    Cl10 C88 Cl12 . . 110.5(2) ?
    Cl11 C88 Cl12 . . 110.2(2) ?
    Cl10 C88 H88 . . 108.5 ?
    Cl11 C88 H88 . . 108.5 ?
    Cl12 C88 H88 . . 108.5 ?
    Cl4 C86 Cl5 . . 110.6(2) ?
    Cl4 C86 Cl6 . . 110.6(2) ?
    Cl5 C86 Cl6 . . 109.8(2) ?
    Cl4 C86 H86 . . 108.6 ?
    Cl5 C86 H86 . . 108.6 ?
    Cl6 C86 H86 . . 108.6 ?
    Cl3 C85 Cl2 . . 110.8(2) ?
    Cl3 C85 Cl1 . . 111.0(2) ?
    Cl2 C85 Cl1 . . 109.3(2) ?
    Cl3 C85 H85 . . 108.6 ?
    Cl2 C85 H85 . . 108.6 ?
    Cl1 C85 H85 . . 108.6 ?
loop_
    _geom_hbond_atom_site_label_D
    _geom_hbond_atom_site_label_H
    _geom_hbond_atom_site_label_A
    _geom_hbond_site_symmetry_A
    _geom_hbond_distance_DH
    _geom_hbond_distance_HA
    _geom_hbond_distance_DA
    _geom_hbond_angle_DHA
    C8 H8 Cl2 1_455 0.93 2.94 3.676(4) 137.2
    C85 H85 N2 3 0.98 2.31 3.233(5) 155.9
    C12 H12 N6 1_545 0.93 2.61 3.344(4) 135.9
    C86 H86 N3 3_445 0.98 2.29 3.223(5) 157.9
    C88 H88 N8 3_445 0.98 2.28 3.199(5) 155.1
    C87 H87 N5 3_545 0.98 2.32 3.246(5) 156.9
    C60 H60 N1 3_455 0.93 2.63 3.392(5) 139.3
    C78 H78 N4 1_565 0.93 2.62 3.427(4) 145.0
    C42 H42 N7 3_545 0.93 2.61 3.358(4) 137.5
data_global
_journal_date_recd_electronic     2011-05-12
_journal_date_accepted     2011-07-21
_journal_name_full     'Acta Crystallographica, Section E'
_journal_year     2011
_journal_volume     67
_journal_issue      9
_journal_page_first     o2231
_journal_page_last     o2232
_journal_paper_category     QO
_journal_coeditor_code     DS2113
_publ_contact_author_name     'Samar K. Das'
_publ_contact_author_address
;
School of Chemistry,
Univerisity of Hyderabad,
Hyderabad-500046.
;
_publ_contact_author_email     'skdsc@uohyd.ernet.in'
_publ_contact_author_fax     ?
_publ_contact_author_phone     '040-23011007'
_publ_section_title
;\
6,7,6',7'-Tetraphenyl-2,2'-bi[1,3-dithia-5,8-diazacyclopenta[<i>b</i>]\
naphthalenylidene] chloroform disolvate
;
loop_
    _publ_author_name
    _publ_author_footnote
    _publ_author_address
    'Bolligarla, Ramababu' .
;
School of Chemistry,
Univerisity of Hyderabad,
Hyderabad 500 046,
India
;
    'Durgaprasad, Gummadi' .
;
School of Chemistry,
Univerisity of Hyderabad,
Hyderabad 500 046,
India
;
    'Das, Samar K.' .
;
School of Chemistry,
Univerisity of Hyderabad,
Hyderabad 500 046,
India
;
