# Supplementary material for: 6,7,6′,7′-Tetra­phenyl-2,2′-bi[1,3-dithia-5,8-diaza­cyclo­penta­[b]naphthalenyl­idene] chloro­form disolvate
Source: Acta Crystallogr Sect E Struct Rep Online. 2011 Aug 2;67(Pt 9):o2231–2. doi: 10.1107/S1600536811029540 (PMC3200811; doi:10.1107/S1600536811029540)
Supplement: Supplementary file 2 [file e-67-o2231-Isup2.hkl]

# 
# h,k,l, Fc-squared, Fo-squared, sigma(Fo-squared) and status flag 
# 
data_I
_shelx_title ' mono in Cc' 
_shelx_refln_list_code          4 
_shelx_F_calc_maximum      801.51 
_exptl_crystal_F_000      3872.00 
_reflns_d_resolution_high  0.8056 
 
loop_ 
 _symmetry_equiv_pos_as_xyz 
 'x, y, z' 
 'x, -y, z+1/2' 
 'x+1/2, y+1/2, z' 
 'x+1/2, -y+1/2, z+1/2' 
 
_cell_length_a    14.5359 
_cell_length_b    14.7543 
_cell_length_c    39.7711 
_cell_angle_alpha  90.000 
_cell_angle_beta   97.616 
_cell_angle_gamma  90.000 
 
_shelx_F_squared_multiplier     1.000 
 
loop_ 
 _refln_index_h 
 _refln_index_k 
 _refln_index_l 
 _refln_F_squared_calc 
 _refln_F_squared_meas 
 _refln_F_squared_sigma 
 _refln_observed_status 
   0   0 -48     3753.41     4359.81    323.76 o 
   2   0 -48     2563.19     2696.66    241.00 o 
   1   1 -48     5026.48     5461.46    622.36 o 
   3   1 -48     4099.15     4700.12    322.43 o 
   0   2 -48     1358.93     1595.68    143.89 o 
   2   2 -48      794.70     1139.84    224.11 o 
   1   3 -48     8158.24     9250.14    348.95 o 
   3   3 -48      513.02     1034.17    163.53 o 
  -1   1 -47     7020.39     7748.70    319.43 o 
   1   1 -47     1896.56     2386.36    163.29 o 
   3   1 -47     1037.74     1299.01    170.16 o 
   7   1 -47     2251.22     2960.83    294.63 o 
  -2   2 -47     7776.51     8851.03    349.11 o 
   0   2 -47      708.20     1269.47    156.91 o 
   2   2 -47     2705.23     2597.73    168.04 o 
  -1   3 -47      932.08     1360.01    136.23 o 
   1   3 -47      746.22     1121.43    121.49 o 
   3   3 -47     2038.04     2513.93    231.07 o 
   0   4 -47      670.27     1052.65    119.38 o 
   2   4 -47     1124.68     1470.63    127.96 o 
  -2   0 -46      960.29     1420.83    199.29 o 
   0   0 -46     6172.78     6056.07    380.04 o 
   2   0 -46     1223.52     1128.19    165.52 o 
   8   0 -46     1831.65     2139.19    262.18 o 
  -3   1 -46     3057.56     3509.98    208.79 o 
  -1   1 -46     5436.30     5614.89    260.03 o 
   1   1 -46     8310.75     9057.00    333.56 o 
   3   1 -46     5027.83     5539.78    240.22 o 
   7   1 -46      221.90      453.07    112.74 o 
  -2   2 -46     1057.99     1230.95    132.25 o 
   0   2 -46     2706.06     2737.43    177.43 o 
   2   2 -46      740.20      777.07     97.85 o 
   6   2 -46     1427.70     1485.05    200.61 o 
  -1   3 -46     1471.10     1679.94    196.31 o 
   1   3 -46     2186.37     2489.12    164.66 o 
   3   3 -46      262.01      799.13    143.01 o 
   7   3 -46      444.23      636.26    182.07 o 
  -2   4 -46      991.29     1144.89    128.01 o 
   0   4 -46     1714.91     1825.53    145.27 o 
   2   4 -46       65.64      198.29     72.77 o 
   4   4 -46     1360.04     2025.31    208.56 o 
   6   4 -46     1495.63     1683.01    219.81 o 
  -1   5 -46      135.65      404.88     92.42 o 
   1   5 -46      624.31     1051.69    132.75 o 
   3   5 -46      483.45      727.63    138.38 o 
   5   5 -46      265.09      154.93    135.06 o 
   2   6 -46      982.88     1391.70    186.71 o 
  -3   1 -45      177.98      263.97     88.39 o 
  -1   1 -45     6047.04     6893.78    314.16 o 
   1   1 -45     3150.78     3399.81    309.85 o 
   3   1 -45      534.11      878.04     99.85 o 
   7   1 -45     1607.56     1749.55    155.19 o 
   9   1 -45      487.85     1040.14    271.78 o 
  -4   2 -45      419.76      822.39    109.77 o 
  -2   2 -45      367.43      680.71    108.32 o 
   0   2 -45     1650.42     1703.85    140.47 o 
   2   2 -45     1657.85     1341.09    208.22 o 
   6   2 -45     3925.08     4894.78    362.82 o 
   8   2 -45     1328.80     1333.66    143.73 o 
  -3   3 -45      826.03     1279.62    130.61 o 
  -1   3 -45      145.54      438.20     92.82 o 
   1   3 -45      901.99      965.01    108.59 o 
   3   3 -45     4720.29     5638.30    348.92 o 
   5   3 -45     1409.63     1645.94    211.20 o 
   7   3 -45      992.03      867.99    203.26 o 
  -2   4 -45     2820.84     3354.14    197.79 o 
   0   4 -45       23.17      144.84     68.56 o 
   2   4 -45      128.82      109.32     60.87 o 
   4   4 -45     2461.21     2652.30    233.72 o 
   6   4 -45      319.09      336.34    152.28 o 
  -1   5 -45     1439.74     1389.55    131.76 o 
   1   5 -45     8633.31     8486.98    323.99 o 
   3   5 -45     1265.40     1386.40    178.10 o 
   5   5 -45      311.95      280.06    134.40 o 
   7   5 -45     1071.95     1301.65    204.58 o 
   0   6 -45      730.36     1072.12    159.23 o 
   2   6 -45      513.85      936.18    158.24 o 
   4   6 -45     1340.06     1795.00    149.13 o 
   3   7 -45      665.09      708.43    140.36 o 
  -4   0 -44     1364.65     1309.60    188.03 o 
  -2   0 -44     4254.74     3950.65    300.59 o 
   0   0 -44     3071.71     2981.36    251.59 o 
   2   0 -44     4409.89     4763.68    307.21 o 
   6   0 -44      727.58      599.85    163.53 o 
   8   0 -44     2417.76     2297.43    250.93 o 
  -5   1 -44     2453.94     2681.24    185.39 o 
  -3   1 -44      213.74      439.24     97.84 o 
  -1   1 -44     5030.29     5214.60    366.79 o 
   1   1 -44     3744.66     3873.26    199.86 o 
   3   1 -44     2622.05     2904.73    167.82 o 
   5   1 -44      889.77     1003.06    174.13 o 
   7   1 -44      308.11      434.38    109.19 o 
   9   1 -44     1233.12     1243.45    146.05 o 
  -4   2 -44      808.47      988.65    120.55 o 
  -2   2 -44     4759.51     4284.66    307.87 o 
   0   2 -44      747.65     1021.55    137.38 o 
   2   2 -44      368.99      354.96     79.12 o 
   4   2 -44     3856.04     4537.91    305.88 o 
   6   2 -44      491.83      703.79    156.25 o 
   8   2 -44     2426.99     3060.88    210.89 o 
  -3   3 -44     2392.85     2501.66    202.27 o 
  -1   3 -44      957.74     1246.60    122.21 o 
   1   3 -44     1159.93     1053.19    115.86 o 
   3   3 -44     1409.87     2127.27    203.26 o 
   5   3 -44      916.56     1099.72    184.06 o 
   7   3 -44        7.08       38.06     70.31 o 
   9   3 -44      131.59      267.85     97.66 o 
  -4   4 -44     1539.39     1840.28    152.87 o 
  -2   4 -44      469.67      426.22     94.55 o 
   0   4 -44     1050.82     1189.82    119.83 o 
   2   4 -44     2184.24     2407.58    155.49 o 
   4   4 -44      373.50      617.68     96.30 o 
   6   4 -44      799.28      958.03    183.40 o 
   8   4 -44      725.46      975.85    132.67 o 
  -3   5 -44      260.91      200.19     77.18 o 
  -1   5 -44      450.88     1072.89    385.33 o 
   1   5 -44     1273.36     1771.49    139.75 o 
   3   5 -44       33.98      136.39     86.73 o 
   5   5 -44      729.89      956.05    169.49 o 
   7   5 -44       14.52      331.70    145.66 o 
  -2   6 -44      640.83      779.90    114.90 o 
   0   6 -44     2131.10     2175.97    159.14 o 
   2   6 -44      979.80     1463.06    127.64 o 
   4   6 -44     1715.13     1895.39    149.31 o 
   6   6 -44      528.53      493.91    165.52 o 
  -1   7 -44      956.61     1063.56    119.14 o 
   1   7 -44       36.06      251.31     77.45 o 
   3   7 -44      237.75      375.56     93.42 o 
   5   7 -44     3105.27     2728.71    183.85 o 
  -5   1 -43     4060.61     4474.78    235.17 o 
  -3   1 -43     2614.88     3036.49    186.31 o 
  -1   1 -43       13.14      188.85     71.83 o 
   1   1 -43      889.77     1102.73    113.19 o 
   3   1 -43      559.17      680.18     94.35 o 
   5   1 -43     2149.12     2068.35    223.12 o 
   7   1 -43     2516.25     2715.43    188.89 o 
   9   1 -43      433.82      528.84    118.52 o 
  -6   2 -43      689.37      722.74    123.03 o 
  -4   2 -43     2415.84     2501.14    172.25 o 
  -2   2 -43      272.87      368.95    129.11 o 
   0   2 -43     2939.87     2791.07    191.01 o 
   2   2 -43     1636.05     1710.73    132.09 o 
   4   2 -43     2903.19     3192.56    242.32 o 
   6   2 -43      858.26     1000.12    122.86 o 
   8   2 -43     1459.87     1685.56    155.66 o 
  10   2 -43      765.25      922.78    138.07 o 
  -5   3 -43      352.05      435.47     96.46 o 
  -3   3 -43     6949.93     7509.86    309.29 o 
  -1   3 -43     1789.94     2456.94    247.95 o 
   1   3 -43     3208.59     3051.55    176.16 o 
   3   3 -43     4571.84     4722.37    213.44 o 
   5   3 -43      131.05      291.32    124.47 o 
   7   3 -43      277.79      388.47    102.75 o 
   9   3 -43      169.45      215.56     94.44 o 
  -4   4 -43     1151.66     1064.95    122.42 o 
  -2   4 -43     3322.02     3211.01    192.63 o 
   0   4 -43      512.23      652.36    100.80 o 
   2   4 -43     1885.47     2276.34    149.70 o 
   4   4 -43      470.82      654.62    157.24 o 
   6   4 -43     2339.83     2522.53    258.87 o 
   8   4 -43       31.58       86.08    126.13 o 
  -3   5 -43      371.48      418.60     93.25 o 
  -1   5 -43     4115.73     3953.07    357.86 o 
   1   5 -43     7587.62     7024.71    407.84 o 
   3   5 -43      269.95      352.23    115.20 o 
   5   5 -43     2525.46     2405.35    246.29 o 
   7   5 -43     1959.19     1764.28    155.76 o 
   9   5 -43     3735.86     3971.17    341.63 o 
  -2   6 -43     2000.81     2250.41    248.61 o 
   0   6 -43     1768.67     1658.33    136.55 o 
   2   6 -43     4801.78     5060.77    233.57 o 
   4   6 -43      899.77      905.91    110.67 o 
   6   6 -43      187.07      240.34    141.02 o 
   8   6 -43     1512.50     1704.73    162.60 o 
  -1   7 -43     3713.32     3956.12    213.51 o 
   1   7 -43     3628.78     3451.67    243.98 o 
   3   7 -43      481.06      645.55    106.26 o 
   5   7 -43      752.68      991.09    155.92 o 
   7   7 -43      261.87      488.62    174.13 o 
   0   8 -43     1361.73     1898.69    195.31 o 
   2   8 -43      453.43      502.52    146.98 o 
   4   8 -43      474.02      448.35    103.49 o 
  -6   0 -42     1098.13     1224.85    181.41 o 
  -4   0 -42      721.81      727.63    141.02 o 
  -2   0 -42       60.36      172.14     98.65 o 
   0   0 -42     1791.02     1702.21    186.71 o 
   2   0 -42    22696.37    22415.47    863.36 o 
   4   0 -42     3403.45     3746.73    251.59 o 
   6   0 -42      648.67      677.31    146.32 o 
   8   0 -42     9181.22     9392.30    538.27 o 
  10   0 -42     6070.11     6107.71    436.31 o 
  -5   1 -42     6186.58     6000.10    271.72 o 
  -3   1 -42     1811.86     2182.51    154.49 o 
  -1   1 -42      183.71      572.96     94.31 o 
   1   1 -42     2472.90     2835.62    166.90 o 
   3   1 -42      707.07      934.83     96.61 o 
   5   1 -42     1706.97     1925.35    153.97 o 
   7   1 -42      787.12      931.03    124.65 o 
   9   1 -42     1526.62     1856.03    165.03 o 
  11   1 -42      499.09      655.60    132.74 o 
  -6   2 -42      257.68      341.97     96.41 o 
  -4   2 -42      203.65      182.35     73.18 o 
  -2   2 -42     1220.34     1104.63    112.07 o 
   0   2 -42     2899.74     2912.99    175.29 o 
   2   2 -42      677.95      779.37     95.17 o 
   4   2 -42     1241.35     1314.37    117.90 o 
   6   2 -42     2818.64     2750.04    182.74 o 
   8   2 -42     5865.14     6175.24    297.84 o 
  10   2 -42     2414.30     2253.35    188.38 o 
  -5   3 -42     1241.18     1348.62    135.24 o 
  -3   3 -42     5468.52     5404.23    252.31 o 
  -1   3 -42     3348.10     3276.66    187.37 o 
   1   3 -42     2273.60     2106.76    170.49 o 
   3   3 -42      190.99      316.45     73.86 o 
   5   3 -42     2171.29     2119.99    231.07 o 
   7   3 -42      972.61     1121.45    130.15 o 
   9   3 -42      666.23      895.58    152.28 o 
  -6   4 -42      388.95      392.05    102.11 o 
  -4   4 -42      615.30      712.99    104.25 o 
  -2   4 -42     1605.01     1688.70    158.90 o 
   0   4 -42     1615.53     1534.18    125.91 o 
   2   4 -42      336.86      879.91    144.33 o 
   4   4 -42     3173.47     3629.46    194.53 o 
   6   4 -42     1526.67     1560.03    145.92 o 
   8   4 -42      229.09      250.19     94.02 o 
  10   4 -42      684.90      814.11    134.05 o 
  -5   5 -42      224.21      200.91     84.85 o 
  -3   5 -42      305.68      294.34     99.97 o 
  -1   5 -42     1020.41     1107.24    114.81 o 
   1   5 -42      358.46      691.94     94.17 o 
   3   5 -42      550.75      600.78     96.21 o 
   5   5 -42     1129.59      869.15    109.11 o 
   7   5 -42     2091.91     2291.16    176.24 o 
   9   5 -42      170.88      362.09    105.29 o 
  -4   6 -42       74.12      202.59     79.39 o 
  -2   6 -42     2733.97     2729.04    179.25 o 
   0   6 -42     1790.73     1905.31    147.44 o 
   2   6 -42     1368.82     1364.13    151.29 o 
   4   6 -42     3102.31     3207.54    191.26 o 
   6   6 -42      211.93      340.97    147.64 o 
   8   6 -42      687.13      714.32    118.42 o 
  -3   7 -42     1288.25     1137.69    126.06 o 
  -1   7 -42     1229.72     1335.64    126.37 o 
   1   7 -42     1033.36     1170.30    119.58 o 
   3   7 -42     1675.53     1811.91    150.85 o 
   5   7 -42     2230.34     2264.50    162.94 o 
   7   7 -42      326.91       46.35    129.11 o 
  -2   8 -42     1673.90     1823.70    171.81 o 
   0   8 -42      993.16     1398.03    131.31 o 
   2   8 -42      789.83      774.85    109.03 o 
   4   8 -42      636.73      894.74    228.42 o 
   6   8 -42      812.29      751.46    166.18 o 
   1   9 -42      748.85      888.20    107.60 o 
   3   9 -42     1311.25     1565.32    148.11 o 
  -7   1 -41      513.95      504.78    106.49 o 
  -5   1 -41     1526.67     1815.43    146.52 o 
  -3   1 -41     7750.88     8114.23    319.05 o 
  -1   1 -41     5007.84     5243.09    237.58 o 
   1   1 -41     4249.13     4285.23    206.42 o 
   3   1 -41     2785.29     3165.98    167.88 o 
   5   1 -41     1865.33     1777.89    216.83 o 
   7   1 -41     5484.86     5728.66    281.05 o 
   9   1 -41      952.15      978.29    147.31 o 
  11   1 -41      386.95      542.85    124.98 o 
  -6   2 -41      913.51      689.57    116.32 o 
  -4   2 -41      352.60      378.70     87.09 o 
  -2   2 -41      246.28      371.25     89.97 o 
   0   2 -41     9999.36     9490.07    339.42 o 
   2   2 -41     4185.21     4212.16    494.91 o 
   4   2 -41     4792.25     4561.50    214.18 o 
   6   2 -41      574.00      597.33    114.69 o 
   8   2 -41     1193.51     1437.64    143.54 o 
  10   2 -41     3439.92     3503.31    229.17 o 
  -7   3 -41      513.92      766.06    123.54 o 
  -5   3 -41     1182.33     1326.19    127.70 o 
  -3   3 -41     2917.66     2785.30    200.61 o 
  -1   3 -41     1624.77     1680.82    136.93 o 
   1   3 -41     1452.80     1957.46    241.33 o 
   3   3 -41     1832.56     1989.54    140.29 o 
   5   3 -41      121.59      382.02    135.06 o 
   7   3 -41     3057.96     3620.53    212.89 o 
   9   3 -41     1285.07     1324.11    142.81 o 
  11   3 -41     1567.78     1736.76    169.60 o 
  -6   4 -41     2651.78     2786.51    191.22 o 
  -4   4 -41      308.10      304.24     88.47 o 
  -2   4 -41     1332.00     1236.30    117.91 o 
   0   4 -41      308.99      290.39     74.75 o 
   2   4 -41    10576.64    10364.90    348.71 o 
   4   4 -41     2925.93     3410.17    247.29 o 
   6   4 -41     1648.13     1614.51    145.92 o 
   8   4 -41      880.72      988.20    130.76 o 
  10   4 -41      417.02      544.86    123.58 o 
  -5   5 -41      354.96      261.38     86.13 o 
  -3   5 -41      245.61      315.45    119.51 o 
  -1   5 -41      370.00      506.36     85.17 o 
   1   5 -41      543.79      608.28    100.31 o 
   3   5 -41      159.28      423.80    118.51 o 
   5   5 -41     1295.17     1463.76    131.26 o 
   7   5 -41     1154.29     1445.36    140.94 o 
   9   5 -41     3483.98     3294.33    219.33 o 
  -4   6 -41     3394.44     3007.53    188.19 o 
  -2   6 -41     1576.83     1366.46    130.03 o 
   0   6 -41     1942.48     2018.88    149.05 o 
   2   6 -41     6699.08     7235.85    232.51 o 
   4   6 -41     2199.42     2539.01    168.63 o 
   6   6 -41       20.85       26.48    107.92 o 
   8   6 -41      474.83      835.13    121.96 o 
  -3   7 -41        4.44        0.52     60.20 o 
  -1   7 -41      475.35      606.56     98.73 o 
   1   7 -41       37.28      162.32     66.01 o 
   3   7 -41      400.21      559.92    116.86 o 
   5   7 -41      675.58     1002.01    116.51 o 
   7   7 -41      183.84      103.00     85.11 o 
  -2   8 -41     4616.79     4669.25    235.95 o 
   0   8 -41     1379.64     1478.83    131.30 o 
   2   8 -41      591.34     1006.73     94.87 o 
   4   8 -41      110.38      163.79     78.05 o 
   6   8 -41      359.51      349.58    145.00 o 
  -1   9 -41      436.06      486.21    100.65 o 
   1   9 -41     1950.25     1738.76    115.65 o 
   3   9 -41      858.66      957.47    119.50 o 
   5   9 -41     5459.85     5849.30    295.29 o 
  -8   0 -40      343.91      591.90    166.84 o 
  -6   0 -40      613.95      714.39    166.18 o 
  -4   0 -40      183.18      299.92    119.17 o 
  -2   0 -40       32.39      275.43    106.60 o 
   0   0 -40     1583.29     1346.01    168.17 o 
   2   0 -40     4896.01     4704.10    289.99 o 
   4   0 -40     8959.75     8917.26    316.04 o 
   6   0 -40      302.45      246.29    121.82 o 
   8   0 -40     6710.80     7263.71    457.50 o 
  10   0 -40     6259.55     6680.41    446.91 o 
  12   0 -40     2778.89     2355.03    278.74 o 
  -7   1 -40     2112.11     2021.54    162.29 o 
  -5   1 -40     3301.70     2982.07    181.62 o 
  -3   1 -40     4254.63     4377.41    217.57 o 
  -1   1 -40      534.36      859.14     97.60 o 
   1   1 -40     3422.62     3583.22    182.58 o 
   3   1 -40      194.26      377.77     75.11 o 
   5   1 -40     3399.68     3572.81    197.80 o 
   7   1 -40     1591.13     1770.53    151.21 o 
   9   1 -40     4013.05     4296.34    245.08 o 
  11   1 -40     1985.20     1923.08    176.27 o 
  -8   2 -40     1744.93     2059.52    167.36 o 
  -6   2 -40      682.79      662.50    141.69 o 
  -4   2 -40      597.71      696.51    101.12 o 
  -2   2 -40     1435.84     1578.36    130.71 o 
   0   2 -40     2862.89     3491.96    194.98 o 
   2   2 -40     1652.96     2010.38    135.77 o 
   4   2 -40     1172.58     1298.21    112.34 o 
   6   2 -40     2105.44     2220.80    163.84 o 
   8   2 -40      343.62      467.10    111.89 o 
  10   2 -40     1755.92     1911.31    171.56 o 
  -7   3 -40     1801.69     1492.69    143.42 o 
  -5   3 -40      739.05      853.95    107.63 o 
  -3   3 -40     2071.63     2055.59    151.04 o 
  -1   3 -40     4005.05     3739.72    193.24 o 
   1   3 -40     9494.70     8745.21    329.06 o 
   3   3 -40     2559.36     2518.80    123.43 o 
   5   3 -40     4915.05     5097.54    188.58 o 
   7   3 -40     3612.16     3891.08    221.59 o 
   9   3 -40     1542.50     1875.72    163.87 o 
  11   3 -40      219.42      230.13     98.75 o 
  -6   4 -40     2538.57     2282.13    170.97 o 
  -4   4 -40      442.34      466.35     92.42 o 
  -2   4 -40     1276.93     1532.14    128.28 o 
   0   4 -40     2298.13     2480.10    343.62 o 
   2   4 -40      503.69      962.02     84.97 o 
   4   4 -40    11284.33    11879.59    392.01 o 
   6   4 -40      519.68      753.44    119.58 o 
   8   4 -40     1457.49     1421.76    142.95 o 
  10   4 -40     1237.61     1553.39    155.89 o 
  -5   5 -40      660.80      580.18    144.00 o 
  -3   5 -40     2675.36     2624.46    222.46 o 
  -1   5 -40     6802.77     6827.20    279.37 o 
   1   5 -40       36.88       50.29     97.00 o 
   3   5 -40     2235.33     2231.93    119.96 o 
   5   5 -40      629.34      787.07    122.15 o 
   7   5 -40      741.88      865.28    119.04 o 
   9   5 -40       42.35      111.58     85.83 o 
  -6   6 -40      681.17      553.36    109.30 o 
  -4   6 -40     2137.46     2230.94    159.79 o 
  -2   6 -40     1002.05      813.75    102.03 o 
   0   6 -40     2647.48     2494.17    200.28 o 
   2   6 -40      156.37      538.94    140.36 o 
   4   6 -40     3656.68     3868.62    208.64 o 
   6   6 -40      179.62      385.55    145.00 o 
   8   6 -40      199.24      214.06     90.32 o 
  10   6 -40      125.01      419.99    111.57 o 
  -5   7 -40      127.60       88.67     69.73 o 
  -3   7 -40      680.20      667.21    101.79 o 
  -1   7 -40     2390.69     2014.55    148.77 o 
   1   7 -40     1125.61     1117.37    114.29 o 
   3   7 -40      889.84     1195.23    186.38 o 
   5   7 -40     1483.09     1763.44    200.94 o 
   7   7 -40      108.75      126.19     79.23 o 
   9   7 -40     2113.52     2429.43    189.00 o 
  -4   8 -40      300.98      314.34     93.79 o 
  -2   8 -40     2285.84     2284.75    164.04 o 
   0   8 -40     1209.44     1410.94    129.72 o 
   2   8 -40     5810.45     5931.99    213.86 o 
   4   8 -40     1642.10     1830.95    369.77 o 
   6   8 -40      137.55      210.88     78.13 o 
   8   8 -40     1170.49     1165.48    173.13 o 
  -3   9 -40     3009.94     3563.90    211.31 o 
  -1   9 -40       26.31      169.62     72.18 o 
   1   9 -40     1298.07     1339.25    104.86 o 
   3   9 -40     2518.20     2499.22    237.36 o 
   5   9 -40      376.44      776.88    176.45 o 
   7   9 -40      764.67      761.40    175.45 o 
   0  10 -40      486.68      558.18     96.50 o 
   2  10 -40     1438.78     1474.53    216.50 o 
   4  10 -40      437.96      364.52     98.37 o 
  -7   1 -39      592.36      725.92    112.45 o 
  -5   1 -39      775.58      896.58    105.79 o 
  -3   1 -39     7526.02     7195.54    428.70 o 
  -1   1 -39     4457.73     4694.28    217.08 o 
   1   1 -39     1356.69     1406.73    117.44 o 
   3   1 -39     5343.40     5221.92    180.82 o 
   5   1 -39     1106.29     1336.62    123.97 o 
   7   1 -39     3587.72     3986.92    219.76 o 
   9   1 -39     2571.93     2329.55    179.54 o 
  11   1 -39      750.98      658.44    121.49 o 
  -8   2 -39     5365.54     5443.00    264.00 o 
  -6   2 -39     2027.75     2030.80    154.01 o 
  -4   2 -39      855.60      968.52    111.32 o 
  -2   2 -39     3311.11     3172.38    177.68 o 
   0   2 -39     3872.18     3785.22    375.73 o 
   2   2 -39     7064.52     7344.79    271.45 o 
   4   2 -39     3330.14     3381.24    123.10 o 
   6   2 -39     4726.72     5025.98    241.52 o 
   8   2 -39       37.91       71.63     73.14 o 
  10   2 -39     3552.38     4039.85    301.25 o 
  12   2 -39     2677.64     2900.69    212.67 o 
  -7   3 -39     2589.92     2816.37    187.26 o 
  -5   3 -39     1186.13     1103.11    117.27 o 
  -3   3 -39     1497.53     1638.97    132.96 o 
  -1   3 -39      835.12     1330.13    137.05 o 
   1   3 -39     1245.00     1553.70    122.41 o 
   3   3 -39      261.02      535.26     77.63 o 
   5   3 -39       48.47      126.35     56.47 o 
   7   3 -39     7341.33     7886.78    329.33 o 
   9   3 -39     3400.90     3636.34    222.63 o 
  11   3 -39      230.19      233.22     98.30 o 
  -8   4 -39       13.81      -24.50    101.96 o 
  -6   4 -39     1834.28     2031.90    158.07 o 
  -4   4 -39     2642.00     2975.65    176.55 o 
  -2   4 -39     2128.53     2159.85    151.21 o 
   0   4 -39      746.71     1207.47    183.73 o 
   2   4 -39     1787.37     1917.91    152.27 o 
   4   4 -39     8606.88     8924.05    325.52 o 
   6   4 -39     3753.04     4152.29    225.95 o 
   8   4 -39       23.33      163.04     86.16 o 
  10   4 -39     3939.88     3862.43    237.79 o 
  -7   5 -39     2689.34     2389.81    175.54 o 
  -5   5 -39      981.75      892.40    115.38 o 
  -3   5 -39      410.98      689.62    108.25 o 
  -1   5 -39      369.69      410.70     84.03 o 
   1   5 -39     1405.59     1507.00    123.07 o 
   3   5 -39     2205.98     1976.12    111.68 o 
   5   5 -39     1876.71     2267.91    155.68 o 
   7   5 -39     1948.76     2088.28    166.67 o 
   9   5 -39      611.10      700.20    121.66 o 
  11   5 -39     3305.99     3272.34    224.20 o 
  -6   6 -39     1678.25     1837.36    154.45 o 
  -4   6 -39     2753.03     2917.42    394.27 o 
  -2   6 -39     1563.77     1269.37    246.63 o 
   0   6 -39      406.21      375.96     84.28 o 
   2   6 -39    11290.59    10819.61    299.36 o 
   4   6 -39     1820.39     1963.71    396.92 o 
   6   6 -39     3156.26     3227.40    197.65 o 
   8   6 -39      802.76     1008.58    127.34 o 
  10   6 -39     5173.76     5071.63    280.35 o 
  -5   7 -39      294.49      512.99    104.29 o 
  -3   7 -39      575.12      717.21     99.72 o 
  -1   7 -39      282.24      347.08     84.27 o 
   1   7 -39     1471.15     1524.86    105.63 o 
   3   7 -39      470.10      503.24    101.52 o 
   5   7 -39      135.27      195.45     78.40 o 
   7   7 -39      161.20      330.23     99.07 o 
   9   7 -39     1158.12     1225.67    142.72 o 
  -4   8 -39       11.39      116.46     71.03 o 
  -2   8 -39     2609.12     2650.04    176.22 o 
   0   8 -39     8987.06     8590.12    327.83 o 
   2   8 -39     3029.92     3243.01    152.64 o 
   4   8 -39     2041.66     2221.30    160.77 o 
   6   8 -39       33.57       84.26     66.33 o 
   8   8 -39      188.48      216.54     92.07 o 
  -3   9 -39     5744.65     6034.78    319.79 o 
  -1   9 -39     3615.34     3441.75    199.44 o 
   1   9 -39      170.21      265.18     65.55 o 
   3   9 -39     3097.07     3198.51    347.59 o 
   5   9 -39     5946.72     6271.90    286.04 o 
   7   9 -39     1589.30     2002.36    169.94 o 
  -2  10 -39     1504.09     1367.53    133.18 o 
   0  10 -39       45.43       23.41     53.33 o 
   2  10 -39      486.65      819.54    205.25 o 
   4  10 -39      915.84      772.30    109.25 o 
   6  10 -39     1390.49     1508.90    145.36 o 
  -8   0 -38      369.82      490.60    150.29 o 
  -6   0 -38      873.12      885.87    165.52 o 
  -4   0 -38      533.09      854.75    145.00 o 
  -2   0 -38     6984.51     6672.47    369.44 o 
   0   0 -38     1295.63      864.02    132.42 o 
   2   0 -38    19035.65    19356.65    741.53 o 
   4   0 -38    27780.84    27528.98    716.33 o 
   6   0 -38     1875.65     1824.70    202.60 o 
   8   0 -38     1964.92     2109.40    228.42 o 
  10   0 -38     2089.83     2407.99    258.87 o 
  12   0 -38     7608.62     8499.82    540.92 o 
  -9   1 -38     1121.86     1097.53    128.58 o 
  -7   1 -38     1346.68     1328.07    136.68 o 
  -5   1 -38     1420.72     1197.94    136.72 o 
  -3   1 -38     1569.70     1786.47    132.84 o 
  -1   1 -38     1251.42     1269.92    112.09 o 
   1   1 -38     1970.31     2143.96    136.91 o 
   3   1 -38     3797.34     3928.77    132.20 o 
   5   1 -38     2535.52     2764.93    168.30 o 
   7   1 -38      487.47      626.57    104.41 o 
   9   1 -38     1425.07     1658.87    150.27 o 
  11   1 -38     2580.43     2284.01    191.01 o 
  -8   2 -38     1970.74     2255.74    167.26 o 
  -6   2 -38     1633.56     1744.12    141.39 o 
  -4   2 -38     2141.76     2512.28    217.49 o 
  -2   2 -38     2599.03     2817.70    164.93 o 
   0   2 -38     5483.12     5242.37    221.67 o 
   2   2 -38     4443.13     5779.79    351.32 o 
   4   2 -38     1905.57     2369.52    101.45 o 
   6   2 -38     1684.90     1551.22    133.14 o 
   8   2 -38     3164.76     3058.26    197.09 o 
  10   2 -38      562.22      353.73    105.76 o 
  12   2 -38      501.24      498.25    119.90 o 
  -7   3 -38      291.42      304.02    117.52 o 
  -5   3 -38      889.59      780.60    105.10 o 
  -3   3 -38     1357.55     1328.26    135.06 o 
  -1   3 -38     1091.21     1161.19    130.10 o 
   1   3 -38     3173.85     3050.42    163.26 o 
   3   3 -38      407.60      711.52     92.44 o 
   5   3 -38     1171.79     1153.50     90.70 o 
   7   3 -38     8378.39     8457.23    343.87 o 
   9   3 -38     1477.17     2035.63    167.31 o 
  11   3 -38       42.58       73.16     86.61 o 
  -8   4 -38       10.75        6.02     67.85 o 
  -6   4 -38     2015.55     1830.08    147.11 o 
  -4   4 -38     3551.09     3461.19    192.63 o 
  -2   4 -38     4442.77     4337.05    211.84 o 
   0   4 -38    13604.33    13071.60    407.16 o 
   2   4 -38     2103.11     2172.22    114.91 o 
   4   4 -38     2730.87     3324.87    315.48 o 
   6   4 -38     2409.75     2303.97    165.41 o 
   8   4 -38     1210.23     1545.41    145.60 o 
  10   4 -38     1636.49     1510.23    153.23 o 
  12   4 -38     2741.54     2946.39    218.48 o 
  -7   5 -38      467.22      736.35    105.29 o 
  -5   5 -38       71.44        5.05     58.25 o 
  -3   5 -38     1414.84     1517.10    309.19 o 
  -1   5 -38      742.10      848.03    101.06 o 
   1   5 -38       49.01      142.56     50.84 o 
   3   5 -38      670.34      900.92     81.51 o 
   5   5 -38     1931.10     2068.47    121.17 o 
   7   5 -38      625.30     1033.53    122.68 o 
   9   5 -38      579.20      813.42    118.66 o 
  11   5 -38     1722.66     1589.98    161.73 o 
  -6   6 -38     4282.32     3859.03    258.87 o 
  -4   6 -38     1133.96     1029.99    190.68 o 
  -2   6 -38      786.41     1060.80    164.20 o 
   0   6 -38     1728.61     1509.93    123.42 o 
   2   6 -38     4624.47     4452.82    183.13 o 
   4   6 -38    11908.15    11618.98    651.82 o 
   6   6 -38      856.81     1097.73     95.76 o 
   8   6 -38     2621.37     2557.87    185.62 o 
  10   6 -38     1161.87     1340.52    148.16 o 
  -5   7 -38      691.83      587.57    106.30 o 
  -3   7 -38     4335.33     4647.21    228.40 o 
  -1   7 -38     6840.04     6670.00    276.02 o 
   1   7 -38     4904.32     4215.56    167.86 o 
   3   7 -38      576.70     1232.81    178.76 o 
   5   7 -38      195.69      292.23     81.61 o 
   7   7 -38     2694.29     2976.98    197.36 o 
   9   7 -38      524.20      710.26    124.69 o 
  -6   8 -38     3543.26     3515.18    212.74 o 
  -4   8 -38        4.89       44.54     64.42 o 
  -2   8 -38     1685.58     2200.55    187.70 o 
   0   8 -38     3241.46     3085.37    148.35 o 
   2   8 -38     3338.61     3980.05    168.24 o 
   4   8 -38     1177.10     1287.62    128.43 o 
   6   8 -38      267.56      479.05     77.34 o 
   8   8 -38     1320.04     1680.15    159.04 o 
  -3   9 -38     2918.74     3222.62    200.13 o 
  -1   9 -38      760.26      710.58    103.28 o 
   1   9 -38      497.88      590.55     79.79 o 
   3   9 -38    10234.93    11452.57    407.19 o 
   5   9 -38      447.17      568.59    154.93 o 
   7   9 -38      595.88      684.79    126.37 o 
  -2  10 -38      381.82      455.60    100.85 o 
   0  10 -38      407.07      536.24     83.26 o 
   2  10 -38     6116.53     5643.70    210.18 o 
   4  10 -38     2459.94     2427.59    173.44 o 
   6  10 -38      872.21     1129.45    126.39 o 
  -1  11 -38     1516.55     1608.20    217.16 o 
   1  11 -38        6.46       83.36     51.32 o 
   3  11 -38      203.19      170.76     91.04 o 
  -9   1 -37      664.74      643.54    115.63 o 
  -7   1 -37      303.02      490.75    100.96 o 
  -5   1 -37      789.68      742.87     96.57 o 
  -3   1 -37      426.47      470.34     80.52 o 
  -1   1 -37      877.19     1213.10    130.10 o 
   1   1 -37     2029.26     1924.03    128.21 o 
   3   1 -37     1109.51     1218.86     73.86 o 
   5   1 -37     4767.40     5108.51    179.56 o 
   7   1 -37     4090.74     3938.24    214.10 o 
   9   1 -37     4347.54     4112.75    230.31 o 
  11   1 -37      621.19      729.97    124.36 o 
  13   1 -37      647.72      869.80    135.28 o 
  -8   2 -37     1697.66     1869.01    152.79 o 
  -6   2 -37     5135.38     5251.01    242.93 o 
  -4   2 -37     2364.44     2472.84    211.20 o 
  -2   2 -37     1601.00     1708.18    127.93 o 
   0   2 -37       79.72      809.33    122.82 o 
   2   2 -37    21660.88    21924.77    546.21 o 
   4   2 -37     4355.27     4212.85    136.05 o 
   6   2 -37      140.58      115.59     68.53 o 
   8   2 -37      546.80      666.96    103.56 o 
  10   2 -37     1281.56     1109.70    132.47 o 
  12   2 -37     1994.71     2227.20    233.05 o 
  -9   3 -37     6598.45     6467.01    288.85 o 
  -7   3 -37     1677.25     1663.06    384.67 o 
  -5   3 -37      756.24      928.40    137.38 o 
  -3   3 -37      683.67     1019.99    104.93 o 
  -1   3 -37     1101.22     1369.25    152.94 o 
   1   3 -37     4652.54     4397.15    161.43 o 
   3   3 -37     6807.64     6078.68    194.61 o 
   5   3 -37     2446.60     2591.09    128.39 o 
   7   3 -37     4640.11     5145.25    253.68 o 
   9   3 -37     1028.60     1182.80    132.37 o 
  11   3 -37      235.13      339.39    107.53 o 
  13   3 -37     4555.51     4655.15    277.75 o 
  -8   4 -37      213.56      211.54     83.33 o 
  -6   4 -37      111.30      132.51     71.30 o 
  -4   4 -37     4217.41     4283.98    213.76 o 
  -2   4 -37     1027.13     1306.44    117.93 o 
   0   4 -37     5541.43     6185.74    247.06 o 
   2   4 -37       96.59      264.53     56.08 o 
   4   4 -37     5064.88     5365.25    188.02 o 
   6   4 -37     2074.34     2096.78    200.61 o 
   8   4 -37      676.21      777.95    114.21 o 
  10   4 -37     2218.70     1997.21    168.73 o 
  12   4 -37     7754.71     8092.26    375.21 o 
  -7   5 -37     8192.43     7586.56    311.56 o 
  -5   5 -37      469.86      416.32     92.92 o 
  -3   5 -37     1807.41     1898.89    141.61 o 
  -1   5 -37      633.97      635.80     95.75 o 
   1   5 -37     1529.94     1665.36    133.63 o 
   3   5 -37     3447.36     3353.65    141.77 o 
   5   5 -37     1712.44     1644.11    107.26 o 
   7   5 -37     4036.97     4563.47    238.51 o 
   9   5 -37     6141.33     5563.83    278.09 o 
  11   5 -37      242.55      280.60    102.23 o 
  -8   6 -37      256.85      275.22     94.73 o 
  -6   6 -37     1983.03     1888.21    170.16 o 
  -4   6 -37      393.97      342.20     82.88 o 
  -2   6 -37     1835.48     1693.42    169.82 o 
   0   6 -37     1042.13     1007.16     85.72 o 
   2   6 -37     9822.15     9426.67    265.94 o 
   4   6 -37     2701.72     2764.89    169.23 o 
   6   6 -37      664.30      903.97     89.58 o 
   8   6 -37      882.52     1024.68    127.21 o 
  10   6 -37     6356.14     6190.05    489.94 o 
  -7   7 -37      123.37      130.10     71.38 o 
  -5   7 -37      766.74      929.44    112.64 o 
  -3   7 -37     1260.15     1707.30    171.15 o 
  -1   7 -37     3221.97     3629.60    195.52 o 
   1   7 -37     1596.32     1417.41     99.39 o 
   3   7 -37    11285.82    10238.93    291.58 o 
   5   7 -37     1791.48     1847.29    120.36 o 
   7   7 -37     2654.06     2856.40    190.30 o 
   9   7 -37     1666.59     1653.12    158.71 o 
  11   7 -37      270.87      496.46    122.31 o 
  -6   8 -37       65.32        6.20     63.55 o 
  -4   8 -37      306.34      325.10     87.48 o 
  -2   8 -37     1059.27      855.25    102.92 o 
   0   8 -37     2575.46     2472.01    131.15 o 
   2   8 -37     2439.08     2086.34    120.27 o 
   4   8 -37       30.42       99.51     69.00 o 
   6   8 -37      334.34      425.27     77.45 o 
   8   8 -37     2256.02     2628.77    191.01 o 
  10   8 -37     5451.78     6145.69    312.56 o 
  -5   9 -37      212.45      267.97     89.71 o 
  -3   9 -37     4723.90     4632.29    235.92 o 
  -1   9 -37      249.40      292.89     78.88 o 
   1   9 -37     1526.86     1667.22    110.54 o 
   3   9 -37     5177.96     5262.45    254.45 o 
   5   9 -37      535.31      810.08    107.22 o 
   7   9 -37     1058.63     1306.91    140.36 o 
   9   9 -37      638.40      802.14    135.73 o 
  -4  10 -37      326.13      339.76     95.16 o 
  -2  10 -37      799.89      816.51    105.56 o 
   0  10 -37     2986.86     2729.62    142.54 o 
   2  10 -37      236.25      415.51     74.59 o 
   4  10 -37     1546.19     1697.77    223.45 o 
   6  10 -37     1299.98     1495.97    140.79 o 
   8  10 -37     3446.39     3694.13    235.40 o 
  -1  11 -37     2271.87     2477.95    142.03 o 
   1  11 -37     1933.33     2043.66    126.18 o 
   3  11 -37     1553.01     1417.18    142.64 o 
   5  11 -37      874.82      917.94    118.84 o 
 -10   0 -36     3410.06     3195.21    274.10 o 
  -8   0 -36     8715.17     9816.04    501.86 o 
  -6   0 -36     1215.03     1563.84    193.99 o 
  -4   0 -36     5803.49     5252.30    323.76 o 
  -2   0 -36     8516.31     9682.96    459.49 o 
   0   0 -36     4628.52     3993.68    263.51 o 
   2   0 -36     4778.55     4606.27    264.17 o 
   4   0 -36    26367.25    25655.28    695.44 o 
   6   0 -36     2656.93     2504.66    230.40 o 
   8   0 -36     5821.33     5480.72    376.06 o 
  10   0 -36     7098.79     6474.51    434.99 o 
  12   0 -36     8051.55     7990.01    515.76 o 
  -9   1 -36     1642.84     1451.98    137.03 o 
  -7   1 -36     2806.53     3055.68    184.21 o 
  -5   1 -36      971.27      791.17     99.44 o 
  -3   1 -36     1022.02      912.53     99.48 o 
  -1   1 -36      870.57     1524.08    117.27 o 
   1   1 -36     6174.24     6773.80    603.49 o 
   3   1 -36      193.77      412.45     74.43 o 
   5   1 -36    11552.54    10564.80    287.34 o 
   7   1 -36     3153.99     3111.36    186.08 o 
   9   1 -36     1231.24      872.59    115.67 o 
  11   1 -36     2049.30     1695.85    157.16 o 
  13   1 -36       67.03       93.54     87.29 o 
 -10   2 -36     2865.29     2518.78    177.89 o 
  -8   2 -36     2837.86     2747.99    228.75 o 
  -6   2 -36     7768.80     7621.50    300.98 o 
  -4   2 -36      874.44      916.81    104.82 o 
  -2   2 -36     7081.26     7670.30    283.47 o 
   0   2 -36    14359.88    13677.76    408.38 o 
   2   2 -36     2801.50     3101.42    129.88 o 
   4   2 -36     2880.50     3260.52    114.98 o 
   6   2 -36     1245.58     1434.27    128.51 o 
   8   2 -36      636.07      591.71    101.32 o 
  10   2 -36     2333.94     2138.47    172.27 o 
  12   2 -36     1657.37     1637.82    312.50 o 
  -9   3 -36      778.26      901.65    121.66 o 
  -7   3 -36      885.67      974.30    116.55 o 
  -5   3 -36      675.50      842.55    103.21 o 
  -3   3 -36       83.29      218.71    142.35 o 
  -1   3 -36      885.45     1263.16    109.50 o 
   1   3 -36     1868.89     1879.66    103.20 o 
   3   3 -36      636.69      742.29     63.31 o 
   5   3 -36     1377.95     1328.81     95.19 o 
   7   3 -36    11188.29    10837.51    391.32 o 
   9   3 -36     1450.77     1455.38    141.33 o 
  11   3 -36      666.53      651.70    127.30 o 
  13   3 -36      688.28      679.41    131.51 o 
  -8   4 -36     3154.69     3035.59    188.16 o 
  -6   4 -36       87.62      196.46     72.00 o 
  -4   4 -36    13034.57    12813.94    410.57 o 
  -2   4 -36     6415.22     5877.98    488.62 o 
   0   4 -36    10090.58     9425.24    685.92 o 
   2   4 -36     1264.64     1302.43    133.40 o 
   4   4 -36     6445.84     6113.32    170.82 o 
   6   4 -36     6617.38     6043.76    265.44 o 
   8   4 -36     1229.80     1130.46    128.43 o 
  10   4 -36     1824.60     1670.31    159.04 o 
  12   4 -36     4012.97     3984.20    246.69 o 
  -9   5 -36     2056.02     2225.76    239.34 o 
  -7   5 -36     1395.93     1233.41    129.21 o 
  -5   5 -36       67.20      181.16     68.56 o 
  -3   5 -36      640.94      724.79     97.32 o 
  -1   5 -36     2155.17     1920.66    136.25 o 
   1   5 -36     5473.01     4914.29    175.85 o 
   3   5 -36      535.64      450.21     66.01 o 
   5   5 -36     1027.44     1006.73     88.26 o 
   7   5 -36     4670.28     4516.78    241.33 o 
   9   5 -36      535.53      704.22    111.86 o 
  11   5 -36      316.00      304.84    104.97 o 
  -8   6 -36       63.07      101.76     73.16 o 
  -6   6 -36       33.48       51.42     66.55 o 
  -4   6 -36       95.36      194.58     72.56 o 
  -2   6 -36     1991.92     1806.87    134.03 o 
   0   6 -36      225.26      381.83     65.28 o 
   2   6 -36      546.38      519.89     85.71 o 
   4   6 -36     2941.83     3238.20    237.69 o 
   6   6 -36     1486.19     1847.84    115.73 o 
   8   6 -36      881.92      845.13    117.12 o 
  10   6 -36     1222.08     1573.51    405.53 o 
  12   6 -36      761.80      724.29    130.10 o 
  -7   7 -36      353.30      525.78    108.45 o 
  -5   7 -36      543.16      485.47    100.60 o 
  -3   7 -36     7662.17     8296.92    316.02 o 
  -1   7 -36     9942.27    10137.25    475.04 o 
   1   7 -36     1570.51     1758.62    130.65 o 
   3   7 -36     9607.18     9940.45    278.64 o 
   5   7 -36     2400.67     2479.47    135.31 o 
   7   7 -36     3688.45     4472.54    283.70 o 
   9   7 -36       92.38      131.68     83.01 o 
  11   7 -36     1791.30     2060.55    182.58 o 
  -6   8 -36       55.03       98.72     72.74 o 
  -4   8 -36       34.28      146.09     69.84 o 
  -2   8 -36     3054.45     3261.92    221.80 o 
   0   8 -36     3844.26     3358.14    150.60 o 
   2   8 -36     5612.71     4897.77    183.65 o 
   4   8 -36     1621.74     1800.85    146.06 o 
   6   8 -36      405.08      490.20     80.25 o 
   8   8 -36      565.19      698.48    114.29 o 
  10   8 -36       89.61      189.84     99.22 o 
  -5   9 -36      789.52      743.46    106.58 o 
  -3   9 -36      496.62      881.53    108.16 o 
  -1   9 -36    13239.79    12162.16    337.34 o 
   1   9 -36      131.54      178.42     58.65 o 
   3   9 -36     3228.36     3262.54    193.53 o 
   5   9 -36     5719.81     5582.05    326.41 o 
   7   9 -36     1360.58     1595.25    150.10 o 
   9   9 -36      510.40      647.00    121.66 o 
  -4  10 -36     1666.65     1611.00    143.37 o 
  -2  10 -36      432.84      447.15     94.51 o 
   0  10 -36        4.54      130.87     57.45 o 
   2  10 -36      901.16     1041.86     93.47 o 
   4  10 -36     1502.48     1390.61    134.42 o 
   6  10 -36      565.15      626.49     89.47 o 
   8  10 -36     2633.89     2939.07    207.81 o 
  -3  11 -36      783.95      920.96    119.18 o 
  -1  11 -36     1799.72     2117.83    129.94 o 
   1  11 -36       61.20      206.02     65.19 o 
   3  11 -36     2512.34     2714.81    184.92 o 
   5  11 -36      456.64      665.15    122.49 o 
   7  11 -36     1858.39     2199.62    188.16 o 
   0  12 -36      119.80      107.96     60.22 o 
   2  12 -36     4829.27     4601.10    248.40 o 
   4  12 -36      488.57      560.01    110.71 o 
  -9   1 -35      568.36      565.14    109.30 o 
  -7   1 -35     5215.63     4850.44    394.93 o 
  -5   1 -35       99.12      113.56     62.73 o 
  -3   1 -35     2736.63     2275.10    145.13 o 
  -1   1 -35    14661.23    14653.11    429.29 o 
   1   1 -35     6091.78     6710.55    198.61 o 
   3   1 -35     3570.25     4896.58    142.44 o 
   5   1 -35      373.20      489.94     62.57 o 
   7   1 -35     1460.63     1300.99    122.66 o 
   9   1 -35      865.33     1032.68    120.99 o 
  11   1 -35     1602.41     1158.93    135.14 o 
  13   1 -35       14.01       70.26     85.44 o 
 -10   2 -35      513.28      569.87     86.08 o 
  -8   2 -35     4236.28     4159.90    218.38 o 
  -6   2 -35     9139.85     9693.54    342.53 o 
  -4   2 -35     4004.74     3424.62    183.99 o 
  -2   2 -35     5231.62     5593.20    241.66 o 
   0   2 -35     2874.59     2886.26    182.07 o 
   2   2 -35      887.28     1064.83     77.95 o 
   4   2 -35    14723.77    14480.61    302.10 o 
   6   2 -35     1681.59     1744.00    135.76 o 
   8   2 -35     1708.70     1584.47    139.47 o 
  10   2 -35      161.63      361.04     99.59 o 
  12   2 -35     1628.12     1942.65    175.80 o 
  -9   3 -35     2377.17     2540.77    181.41 o 
  -7   3 -35     1915.90     2117.23    152.81 o 
  -5   3 -35     1377.83     1386.57    169.82 o 
  -3   3 -35     2713.52     2760.42    160.23 o 
  -1   3 -35     6132.01     5808.39    234.07 o 
   1   3 -35     6160.46     6653.38    203.52 o 
   3   3 -35     3982.70     4061.19    129.79 o 
   5   3 -35     4450.04     3842.04    152.01 o 
   7   3 -35     1082.36     1203.21    123.97 o 
   9   3 -35      446.00      602.34    114.47 o 
  11   3 -35     1354.12     1078.62    133.99 o 
  13   3 -35     1415.37     1379.42    157.45 o 
  -8   4 -35       25.36       24.33     66.21 o 
  -6   4 -35     7314.24     6709.13    276.91 o 
  -4   4 -35     6812.92     7191.76    489.28 o 
  -2   4 -35     1054.36     1217.64    109.63 o 
   0   4 -35     8395.17     8513.69    241.10 o 
   2   4 -35     6019.49     5937.30    226.50 o 
   4   4 -35     2685.62     2918.52    111.34 o 
   6   4 -35     3590.21     3388.40    147.63 o 
   8   4 -35     3299.58     3724.15    212.76 o 
  10   4 -35      452.84      660.11    120.72 o 
  12   4 -35     3640.44     3309.84    225.56 o 
  -9   5 -35      195.21      217.99     85.08 o 
  -7   5 -35      441.73      276.89     83.27 o 
  -5   5 -35      227.15      311.61     85.32 o 
  -3   5 -35     4638.14     4506.59    214.07 o 
  -1   5 -35      378.89      748.71    125.46 o 
   1   5 -35     6190.41     5887.27    192.41 o 
   3   5 -35      669.59      769.48    102.40 o 
   5   5 -35     1871.12     2179.10    122.55 o 
   7   5 -35     5375.25     5812.41    377.06 o 
   9   5 -35     2091.83     2405.19    176.95 o 
  11   5 -35     1075.60     1174.76    140.45 o 
  13   5 -35      568.84      804.58    125.47 o 
  -8   6 -35       82.45      126.25     75.63 o 
  -6   6 -35     2447.16     2282.97    159.38 o 
  -4   6 -35      724.15      794.16    112.55 o 
  -2   6 -35     1103.74      988.56    116.20 o 
   0   6 -35     2604.48     2316.03    116.76 o 
   2   6 -35      657.25      715.00     70.89 o 
   4   6 -35     1911.28     1941.52    113.09 o 
   6   6 -35     1802.54     1972.71    182.81 o 
   8   6 -35     1765.48     1977.82    162.18 o 
  10   6 -35      245.30      284.83     95.34 o 
  12   6 -35     1589.65     1453.50    195.31 o 
  -7   7 -35      131.79      155.13     77.23 o 
  -5   7 -35      943.75     1003.50    113.62 o 
  -3   7 -35      360.29      558.56     91.29 o 
  -1   7 -35      302.23      572.89     85.00 o 
   1   7 -35      840.04      951.18     96.50 o 
   3   7 -35     3166.20     3369.41    145.59 o 
   5   7 -35     3793.50     3852.69    165.77 o 
   7   7 -35     4938.89     5094.30    255.84 o 
   9   7 -35     1962.64     2202.99    173.88 o 
  11   7 -35     1551.79     1907.06    236.03 o 
  -6   8 -35     1254.94     1241.05    185.71 o 
  -4   8 -35     1090.70     1003.53    117.27 o 
  -2   8 -35     1021.41     1076.71    114.38 o 
   0   8 -35     4239.36     3582.75    153.48 o 
   2   8 -35     1311.66     1450.70     98.73 o 
   4   8 -35     9671.13     9527.85    389.97 o 
   6   8 -35     1345.66     1207.10    101.46 o 
   8   8 -35      976.29     1246.88    138.24 o 
  10   8 -35      686.11      932.22    133.74 o 
  -5   9 -35      314.20      442.03    134.73 o 
  -3   9 -35     3028.36     3404.89    197.03 o 
  -1   9 -35     1386.93     1639.51    152.35 o 
   1   9 -35     1147.76     1180.13     93.33 o 
   3   9 -35     3388.06     2983.40    183.84 o 
   5   9 -35      672.92      849.35     92.30 o 
   7   9 -35       40.38       18.35     50.12 o 
   9   9 -35      674.22      746.46    119.56 o 
  -4  10 -35      587.93      661.89    107.57 o 
  -2  10 -35     2781.64     2839.05    146.11 o 
   0  10 -35     3414.21     3370.59    155.53 o 
   2  10 -35     1004.53     1290.94    105.21 o 
   4  10 -35     2720.74     2506.45    173.03 o 
   6  10 -35      850.18      876.43     91.90 o 
   8  10 -35      395.19      615.15    123.08 o 
  -3  11 -35      678.39      968.09    121.60 o 
  -1  11 -35     2596.64     2729.77    145.24 o 
   1  11 -35      477.90      567.57     79.43 o 
   3  11 -35      488.19      693.56    105.35 o 
   5  11 -35      389.36      443.32    166.51 o 
   7  11 -35      705.54      919.97    100.47 o 
  -2  12 -35      343.31      370.38    114.21 o 
   0  12 -35     3009.11     2879.24    152.31 o 
   2  12 -35     2127.40     1892.70    213.52 o 
   4  12 -35     2608.14     3180.95    205.47 o 
 -10   0 -34      531.83      452.20    143.01 o 
  -8   0 -34       49.56      148.97    107.92 o 
  -6   0 -34      944.22     1263.92    164.20 o 
  -4   0 -34     1024.10     1012.99    139.04 o 
  -2   0 -34     6289.69     6097.12    338.99 o 
   0   0 -34      113.81       80.77     72.17 o 
   2   0 -34    15059.50    15013.15    581.31 o 
   4   0 -34     3858.58     4269.42    187.31 o 
   6   0 -34     1902.37     1888.26    196.64 o 
   8   0 -34     1971.96     1929.97    211.20 o 
  10   0 -34    16232.40    15185.53    738.88 o 
  12   0 -34     1271.74     1363.89    204.58 o 
  14   0 -34     2365.17     2865.49    295.95 o 
 -11   1 -34     1188.32     1467.48    139.96 o 
  -9   1 -34     1164.31     1165.27    124.09 o 
  -7   1 -34     8736.19     7770.37    299.98 o 
  -5   1 -34     1967.25     1725.19    128.03 o 
  -3   1 -34     3033.97     2666.00    153.05 o 
  -1   1 -34     8659.14     9419.67    312.92 o 
   1   1 -34    16495.78    15745.54    368.31 o 
   3   1 -34    30771.03    29585.56    634.45 o 
   5   1 -34     3470.52     3775.62    120.30 o 
   7   1 -34      276.74      472.98     92.17 o 
   9   1 -34     2323.81     2186.37    162.40 o 
  11   1 -34      114.60      165.76     78.62 o 
  13   1 -34     2278.56     1901.69    174.25 o 
 -10   2 -34     1006.36     1063.19    133.14 o 
  -8   2 -34     5367.19     5252.82    242.96 o 
  -6   2 -34     3887.07     3983.58    332.03 o 
  -4   2 -34      124.52      240.19     66.77 o 
  -2   2 -34     7783.63     7435.84    593.56 o 
   0   2 -34     3440.33     3526.24    170.61 o 
   2   2 -34      108.15      178.98     42.24 o 
   4   2 -34     4189.90     4258.63    141.24 o 
   6   2 -34     1250.24     1685.45    132.48 o 
   8   2 -34     5562.22     5858.98    265.89 o 
  10   2 -34     1062.58     1109.43    126.85 o 
  12   2 -34     7795.45     7898.27    357.10 o 
  14   2 -34     1776.35     2157.17    184.59 o 
  -9   3 -34    10022.13    10046.04    466.44 o 
  -7   3 -34     3581.23     3511.26    251.92 o 
  -5   3 -34     1841.62     1698.84    128.72 o 
  -3   3 -34      601.81      684.41     87.01 o 
  -1   3 -34     3588.85     3174.08    162.53 o 
   1   3 -34    11692.34    11692.28    295.48 o 
   3   3 -34      232.79      219.50     44.87 o 
   5   3 -34     2269.36     2560.29    121.34 o 
   7   3 -34      990.33      869.51    108.10 o 
   9   3 -34     2276.72     1927.10    155.69 o 
  11   3 -34     2977.93     2932.07    202.24 o 
  13   3 -34     2153.99     1993.31    176.81 o 
 -10   4 -34     1649.49     1473.57    139.15 o 
  -8   4 -34      342.66      446.63     96.95 o 
  -6   4 -34     5708.20     5189.72    239.70 o 
  -4   4 -34    17954.26    17933.34    805.76 o 
  -2   4 -34     6100.06     5949.55    244.99 o 
   0   4 -34     4594.81     4687.86    163.59 o 
   2   4 -34     6802.02     6469.74    201.32 o 
   4   4 -34    12418.24    11359.70    259.74 o 
   6   4 -34     2673.89     2698.58    129.51 o 
   8   4 -34     1998.75     1797.39    155.26 o 
  10   4 -34      473.50      581.41    114.30 o 
  12   4 -34     1431.43     1502.04    156.54 o 
  -9   5 -34     2125.88     2180.76    163.85 o 
  -7   5 -34      232.87      305.55     86.55 o 
  -5   5 -34      255.04      355.57     81.59 o 
  -3   5 -34     1923.95     2086.70    143.72 o 
  -1   5 -34    11670.96    11446.94    366.40 o 
   1   5 -34     3792.83     3438.30    138.18 o 
   3   5 -34     1326.54     1564.00     81.57 o 
   5   5 -34     3994.72     3757.94    173.07 o 
   7   5 -34     1919.84     2009.76    154.64 o 
   9   5 -34      464.94      482.61    106.91 o 
  11   5 -34     1983.57     2151.20    176.00 o 
  13   5 -34     5910.44     6014.55    315.30 o 
  -8   6 -34      103.15       90.74     73.01 o 
  -6   6 -34     1402.75     1388.24    128.96 o 
  -4   6 -34     2869.07     3008.11    394.27 o 
  -2   6 -34     1001.43      949.72    102.88 o 
   0   6 -34     5651.50     5200.37    198.90 o 
   2   6 -34     1498.45     1579.47    127.90 o 
   4   6 -34     3657.79     3417.63    149.71 o 
   6   6 -34     5567.73     5412.60    197.91 o 
   8   6 -34     2790.67     2820.42    189.59 o 
  10   6 -34      352.59      404.07    107.64 o 
  12   6 -34      219.26      194.60     84.73 o 
  -9   7 -34      574.56      769.49    110.26 o 
  -7   7 -34       67.13       53.21     67.95 o 
  -5   7 -34     2890.38     2346.51    166.18 o 
  -3   7 -34     2382.34     2290.66    151.91 o 
  -1   7 -34     8661.30     8164.89    245.50 o 
   1   7 -34     5734.68     5851.40    194.99 o 
   3   7 -34     5961.50     5766.15    253.42 o 
   5   7 -34      853.82      826.51     83.11 o 
   7   7 -34     2608.89     2722.37    181.63 o 
   9   7 -34      387.39      535.19    115.12 o 
  11   7 -34     3688.26     3572.81    232.04 o 
  -8   8 -34      363.49      378.23     99.04 o 
  -6   8 -34        0.13      104.47     68.36 o 
  -4   8 -34      181.15      193.36     77.11 o 
  -2   8 -34     1223.81     1219.17    166.18 o 
   0   8 -34     1799.45     1980.33    116.25 o 
   2   8 -34      319.99      552.92     70.76 o 
   4   8 -34    11268.10    10809.94    313.79 o 
   6   8 -34     1052.52     1228.19    101.66 o 
   8   8 -34     2200.37     2815.13    193.46 o 
  10   8 -34      480.23      652.28    128.93 o 
  -7   9 -34     1429.43     2011.76    163.82 o 
  -5   9 -34      344.26      289.61     86.16 o 
  -3   9 -34       55.21       95.81     64.09 o 
  -1   9 -34      739.99      683.80     77.23 o 
   1   9 -34     1012.94      800.93     78.88 o 
   3   9 -34     2528.51     2700.45    140.49 o 
   5   9 -34     2731.04     2336.01    135.63 o 
   7   9 -34     2630.01     2883.08    151.83 o 
   9   9 -34      458.13      348.96    115.86 o 
  -6  10 -34     3351.54     3499.02    210.17 o 
  -4  10 -34      480.51      433.18    104.94 o 
  -2  10 -34       81.66      200.19     75.43 o 
   0  10 -34      464.66      508.46     76.79 o 
   2  10 -34     3329.67     3322.96    152.87 o 
   4  10 -34     4023.76     3828.26    213.48 o 
   6  10 -34       36.02       33.50     52.11 o 
   8  10 -34     3951.35     3828.55    299.59 o 
  -5  11 -34     1290.33     1513.36    146.03 o 
  -3  11 -34       22.74       60.55     69.04 o 
  -1  11 -34     2736.14     2823.01    147.87 o 
   1  11 -34     3793.14     3572.76    162.31 o 
   3  11 -34      765.51      604.94    112.06 o 
   5  11 -34     1729.55     1749.23    255.23 o 
   7  11 -34     1129.89     1278.14    110.92 o 
  -2  12 -34      433.79      508.51    102.06 o 
   0  12 -34      635.06      776.59     89.68 o 
   2  12 -34     1402.02     1361.40    109.36 o 
   4  12 -34     2490.62     3075.24    219.81 o 
   6  12 -34      276.02      455.19    101.77 o 
   1  13 -34      652.99      734.99    120.53 o 
 -11   1 -33     3522.29     3984.76    212.64 o 
  -9   1 -33     5028.55     4060.61    167.95 o 
  -7   1 -33     3433.25     3203.12    180.48 o 
  -5   1 -33     4088.76     3827.61    190.76 o 
  -3   1 -33     3650.48     3468.78    200.94 o 
  -1   1 -33    12150.95    11222.89    346.21 o 
   1   1 -33     1850.71     2266.89    107.80 o 
   3   1 -33     2156.65     2605.47    104.21 o 
   5   1 -33     8149.33     7685.36    186.83 o 
   7   1 -33       40.31      305.57     79.27 o 
   9   1 -33       61.87       98.53     67.18 o 
  11   1 -33     1243.82     1116.61    128.74 o 
  13   1 -33      492.75      524.58    183.40 o 
 -10   2 -33       15.41      122.26     57.21 o 
  -8   2 -33      211.93      301.90     84.69 o 
  -6   2 -33      258.07      428.11     84.97 o 
  -4   2 -33     2310.35     2257.16    139.92 o 
  -2   2 -33     3796.00     3916.30    182.69 o 
   0   2 -33     3150.01     3202.58    127.94 o 
   2   2 -33     2384.89     2176.22     90.55 o 
   4   2 -33     3853.32     3595.80    119.01 o 
   6   2 -33    12156.00    10830.01    380.80 o 
   8   2 -33     1666.88     1745.28    141.99 o 
  10   2 -33      336.23      343.62     96.90 o 
  12   2 -33      795.98      956.18    129.62 o 
  14   2 -33       90.85      224.29     89.92 o 
 -11   3 -33     3099.52     3451.89    163.89 o 
  -9   3 -33     3020.75     2892.33    178.37 o 
  -7   3 -33      345.28      506.24     97.29 o 
  -5   3 -33     1683.04     1586.23    124.93 o 
  -3   3 -33      342.55      448.05     92.03 o 
  -1   3 -33     2058.93     2155.57    134.36 o 
   1   3 -33    19355.07    19130.15    429.07 o 
   3   3 -33     2482.67     2632.76    101.71 o 
   5   3 -33     9540.17     9041.14    255.98 o 
   7   3 -33      787.97     1154.90    118.95 o 
   9   3 -33     5408.28     5165.90    258.21 o 
  11   3 -33     1006.37      874.06    121.50 o 
  13   3 -33     2350.90     2466.77    191.86 o 
 -10   4 -33     1470.72     1513.27    137.70 o 
  -8   4 -33      367.22      315.18     87.95 o 
  -6   4 -33     5229.19     4474.79    219.76 o 
  -4   4 -33     6059.66     6397.81    576.67 o 
  -2   4 -33     3942.80     3684.14    184.32 o 
   0   4 -33    13473.84    12827.47    457.49 o 
   2   4 -33    11147.03    11008.74    245.45 o 
   4   4 -33     6547.04     6128.63    165.81 o 
   6   4 -33     1572.27     1478.02     95.24 o 
   8   4 -33      957.70      986.20    301.91 o 
  10   4 -33     1767.06     1513.33    263.84 o 
  12   4 -33     1211.65     1469.73    229.41 o 
  14   4 -33     1241.04     1435.32    279.07 o 
  -9   5 -33     2734.94     2715.77    211.20 o 
  -7   5 -33      541.33      700.33    102.54 o 
  -5   5 -33      236.22      278.22     74.94 o 
  -3   5 -33      717.50      667.69     91.97 o 
  -1   5 -33     1191.39     1579.54     95.72 o 
   1   5 -33     3022.98     2855.65    123.74 o 
   3   5 -33     4779.83     4568.92    139.75 o 
   5   5 -33     1366.66     1381.46     94.95 o 
   7   5 -33     2234.08     2261.13    160.79 o 
   9   5 -33      291.28      413.99    100.11 o 
  11   5 -33      957.26     1205.62    139.50 o 
  13   5 -33     4277.73     4396.01    261.38 o 
 -10   6 -33      981.25      963.62    144.67 o 
  -8   6 -33      118.48      132.82     79.95 o 
  -6   6 -33     9470.73     8954.20    331.96 o 
  -4   6 -33     1553.72     1656.63    130.06 o 
  -2   6 -33      419.27      291.53     72.02 o 
   0   6 -33     1175.06     1465.15     93.83 o 
   2   6 -33     3320.06     2905.42    128.99 o 
   4   6 -33     1037.46     1166.90     88.73 o 
   6   6 -33     9266.63     9242.20    276.16 o 
   8   6 -33     5087.36     5284.66    262.56 o 
  10   6 -33     1440.36     1231.30    138.78 o 
  12   6 -33      638.32      788.11    126.86 o 
  -9   7 -33     1324.96     1420.64    138.38 o 
  -7   7 -33      667.89      781.29    112.06 o 
  -5   7 -33      914.60      785.96    100.11 o 
  -3   7 -33      509.43      574.48     85.90 o 
  -1   7 -33     1714.49     1578.14    175.19 o 
   1   7 -33     1583.25     1716.56    102.35 o 
   3   7 -33       76.33       71.15     44.41 o 
   5   7 -33      723.21      795.03     82.36 o 
   7   7 -33      698.51      786.50     85.01 o 
   9   7 -33      937.38     1037.38    127.74 o 
  11   7 -33     1267.22     1459.68    150.98 o 
  -8   8 -33     1816.78     1950.94    193.66 o 
  -6   8 -33     2709.04     2623.04    171.19 o 
  -4   8 -33     1189.91     1239.71    118.64 o 
  -2   8 -33     1165.27     1024.30     86.57 o 
   0   8 -33     6098.92     5142.24    184.84 o 
   2   8 -33     1840.75     1857.33    106.95 o 
   4   8 -33     3757.05     3668.04    161.85 o 
   6   8 -33    11642.77    11332.77    326.24 o 
   8   8 -33     2657.09     3012.89    200.07 o 
  10   8 -33       40.97      119.37     85.56 o 
  12   8 -33      440.08      703.20    118.12 o 
  -7   9 -33      932.56     1345.88    179.09 o 
  -5   9 -33      332.89      238.83     81.69 o 
  -3   9 -33     1278.43     1303.89    125.93 o 
  -1   9 -33     2837.59     2654.63    134.67 o 
   1   9 -33      380.47      360.38     66.83 o 
   3   9 -33     2603.61     2531.43    128.08 o 
   5   9 -33     1240.50     1283.40    121.97 o 
   7   9 -33     1425.80     1608.54    115.40 o 
   9   9 -33      279.96      305.00    101.79 o 
  11   9 -33     1085.88     1268.29    246.29 o 
  -6  10 -33      508.04      772.75    146.32 o 
  -4  10 -33      852.84      803.40    112.72 o 
  -2  10 -33     2969.96     2964.70    144.00 o 
   0  10 -33     2039.65     2029.69    120.10 o 
   2  10 -33    11801.76    12192.94    330.77 o 
   4  10 -33     2290.58     2425.64    168.34 o 
   6  10 -33      325.39      427.17     80.13 o 
   8  10 -33      720.25      811.40    127.50 o 
  10  10 -33      481.66      555.03    110.98 o 
  -5  11 -33     1522.16     1483.53    213.19 o 
  -3  11 -33      170.95      246.60     85.04 o 
  -1  11 -33      917.55     1115.14     98.70 o 
   1  11 -33      426.77      559.48     77.11 o 
   3  11 -33     2493.60     2051.77    218.16 o 
   5  11 -33       60.46      154.40     62.26 o 
   7  11 -33     3556.19     4119.14    190.78 o 
   9  11 -33      354.14      683.36    129.68 o 
  -4  12 -33     4402.27     4726.21    246.51 o 
  -2  12 -33      900.07      997.58    118.52 o 
   0  12 -33     3370.68     3352.73    162.93 o 
   2  12 -33     1169.43     1309.06    103.46 o 
   4  12 -33     1169.15     1264.00    132.23 o 
   6  12 -33      752.21      714.11    105.27 o 
  -1  13 -33     2458.54     2457.41    144.70 o 
   1  13 -33     1235.71     1462.66    111.67 o 
   3  13 -33     2081.39     2442.69    355.21 o 
 -10   0 -32     7214.10     7031.32    401.22 o 
  -8   0 -32    10724.53    11452.04    525.69 o 
  -6   0 -32    25382.99    24577.17    932.87 o 
  -4   0 -32    18322.44    17891.46    713.73 o 
  -2   0 -32     1360.31     1570.46    162.87 o 
   0   0 -32      996.93      921.62    121.16 o 
   2   0 -32     5887.75     5553.22    212.27 o 
   4   0 -32     6444.57     6159.22    230.29 o 
   6   0 -32     3365.21     3867.89    273.44 o 
   8   0 -32     4975.37     4034.73    298.60 o 
  10   0 -32      114.40       59.59     88.06 o 
  12   0 -32      357.82      335.68    142.35 o 
  14   0 -32      586.67      770.00    158.90 o 
 -11   1 -32     1851.72     2174.47    127.54 o 
  -9   1 -32     2140.67     2015.21    118.15 o 
  -7   1 -32     1959.43     1891.88    139.28 o 
  -5   1 -32     3510.20     3042.07    166.32 o 
  -3   1 -32     1288.45     1437.47    155.26 o 
  -1   1 -32      184.25      451.54     98.65 o 
   1   1 -32     2936.36     2641.76     95.45 o 
   3   1 -32     9605.57     8600.82    377.09 o 
   5   1 -32     3238.59     3129.67    106.57 o 
   7   1 -32       28.85      132.40     61.66 o 
   9   1 -32     5167.45     4156.53    219.53 o 
  11   1 -32     1489.19     1699.69    146.86 o 
  13   1 -32     4099.45     3975.25    240.07 o 
 -10   2 -32     1994.54     1885.61    119.48 o 
  -8   2 -32     1978.70     1591.44    132.49 o 
  -6   2 -32     3192.94     2997.06    171.58 o 
  -4   2 -32      953.48     1269.26    143.01 o 
  -2   2 -32     8648.45     8850.11    300.98 o 
   0   2 -32     1183.72     1388.73     82.92 o 
   2   2 -32     1280.57     1507.28    131.32 o 
   4   2 -32      678.86      808.23     58.47 o 
   6   2 -32     7131.24     7388.91    222.62 o 
   8   2 -32     4082.22     3618.10    202.45 o 
  10   2 -32     2759.21     2645.61    182.27 o 
  12   2 -32     7751.18     7827.89    347.37 o 
  14   2 -32     3018.64     3290.58    222.60 o 
 -11   3 -32     1800.92     1758.95    118.03 o 
  -9   3 -32    10395.69    10263.05    358.88 o 
  -7   3 -32       93.25      107.52     68.33 o 
  -5   3 -32      523.78      481.58     87.53 o 
  -3   3 -32      247.34      209.27    160.56 o 
  -1   3 -32     6039.51     5618.83    174.78 o 
   1   3 -32     2340.89     2229.91    147.00 o 
   3   3 -32     9999.29     9831.84    222.34 o 
   5   3 -32     2963.18     2951.54    146.69 o 
   7   3 -32     3875.27     3591.96    196.62 o 
   9   3 -32     2493.92     2624.93    175.76 o 
  11   3 -32     3797.35     3730.14    223.02 o 
  13   3 -32     4899.42     4089.73    247.53 o 
 -10   4 -32     1337.23     1517.76    138.57 o 
  -8   4 -32     1556.03     1467.53    133.16 o 
  -6   4 -32     2434.14     2438.98    156.59 o 
  -4   4 -32    16469.58    15582.60    464.15 o 
  -2   4 -32     9078.32     9487.50    316.43 o 
   0   4 -32     3198.68     2971.62    125.06 o 
   2   4 -32      714.10      835.13     71.67 o 
   4   4 -32    22275.26    21446.33    408.50 o 
   6   4 -32     1825.06     1772.23    103.08 o 
   8   4 -32     6405.20     5785.60    269.87 o 
  10   4 -32      717.50      880.10    139.70 o 
  12   4 -32      955.57      952.89    145.66 o 
  14   4 -32      733.37      706.08    126.45 o 
 -11   5 -32     1312.16     1252.66    184.72 o 
  -9   5 -32      464.30      428.41    101.04 o 
  -7   5 -32     1127.77     1195.15    197.63 o 
  -5   5 -32     1332.76     1147.77    111.18 o 
  -3   5 -32     1030.98     1033.24    100.39 o 
  -1   5 -32     4945.97     5105.43    172.10 o 
   1   5 -32     1767.05     1559.32    229.41 o 
   3   5 -32     8970.10     8477.36    205.90 o 
   5   5 -32     2108.48     1928.24    108.20 o 
   7   5 -32     2588.83     2550.94    166.66 o 
   9   5 -32     1015.88      806.24    110.66 o 
  11   5 -32     1363.31     1422.14    146.01 o 
  13   5 -32     4098.13     4194.11    253.58 o 
 -10   6 -32     1416.24     1432.58    135.69 o 
  -8   6 -32      842.61      928.16    110.22 o 
  -6   6 -32    11008.15    10469.36    362.00 o 
  -4   6 -32     3599.18     3119.07    175.54 o 
  -2   6 -32        2.95       -4.63     38.35 o 
   0   6 -32      888.29      658.52     68.65 o 
   2   6 -32     2995.52     3122.95    171.01 o 
   4   6 -32     1405.81     1271.04     76.07 o 
   6   6 -32      248.36      440.70     92.64 o 
   8   6 -32     7089.88     6812.91    302.76 o 
  10   6 -32      268.83      385.33    103.82 o 
  12   6 -32     1303.34     1183.97    139.92 o 
  -9   7 -32     3306.86     3533.04    204.38 o 
  -7   7 -32     2512.07     2756.48    176.65 o 
  -5   7 -32     2151.76     2260.04    153.68 o 
  -3   7 -32     1174.86      934.92    100.48 o 
  -1   7 -32     8534.82     7761.19    278.96 o 
   1   7 -32     3553.12     3291.27    137.61 o 
   3   7 -32      926.34      958.06     69.16 o 
   5   7 -32     2703.89     2916.76    139.79 o 
   7   7 -32      366.54      328.87     69.72 o 
   9   7 -32       96.96      159.25     83.33 o 
  11   7 -32      144.19      301.91     95.42 o 
  13   7 -32      247.69      406.87    108.11 o 
  -8   8 -32     1006.07     1308.64    135.89 o 
  -6   8 -32      652.50      766.58    107.55 o 
  -4   8 -32     2930.35     2639.82    164.54 o 
  -2   8 -32      966.54      803.13     96.76 o 
   0   8 -32     3712.00     3652.11    150.67 o 
   2   8 -32     2466.49     2491.36    122.32 o 
   4   8 -32     3690.60     3570.03    158.24 o 
   6   8 -32     9975.27     9937.38    299.54 o 
   8   8 -32    10805.65    11146.07    420.35 o 
  10   8 -32      799.61      847.50    121.86 o 
  12   8 -32     3092.41     3186.24    274.76 o 
  -7   9 -32     3452.57     3622.77    212.54 o 
  -5   9 -32     2145.04     2019.74    155.02 o 
  -3   9 -32     2103.23     2064.70    121.40 o 
  -1   9 -32      161.72      217.91     55.98 o 
   1   9 -32      630.20      649.73     73.09 o 
   3   9 -32     2664.61     2719.22    136.69 o 
   5   9 -32       73.82      168.35     62.57 o 
   7   9 -32      322.02      349.57     73.85 o 
   9   9 -32      100.24      196.21     88.11 o 
  11   9 -32     2486.51     2730.11    202.77 o 
  -6  10 -32     3972.35     4542.00    307.54 o 
  -4  10 -32     4045.27     3712.55    206.35 o 
  -2  10 -32      153.08      119.98     52.87 o 
   0  10 -32     1276.16     1288.97     98.27 o 
   2  10 -32     1420.80     1597.71    105.71 o 
   4  10 -32     5796.56     5981.36    268.94 o 
   6  10 -32     2905.49     2653.74    145.63 o 
   8  10 -32      130.99      249.68     96.57 o 
  10  10 -32     1120.08     1258.05    143.03 o 
  -5  11 -32     3557.30     3128.05    304.23 o 
  -3  11 -32      396.80      425.78    136.72 o 
  -1  11 -32     3012.14     2844.96    144.64 o 
   1  11 -32     3502.33     3052.44    147.97 o 
   3  11 -32     9532.94     9510.48    479.02 o 
   5  11 -32      112.63       36.24     55.75 o 
   7  11 -32     1538.15     1916.63    130.16 o 
   9  11 -32     4805.17     5002.77    276.91 o 
  -4  12 -32      135.87      408.33     97.52 o 
  -2  12 -32     3041.45     3096.11    192.45 o 
   0  12 -32     4932.23     4649.94    192.33 o 
   2  12 -32      952.39      945.70     93.33 o 
   4  12 -32     2779.51     2733.04    194.65 o 
   6  12 -32      387.48      458.31    109.58 o 
   8  12 -32      473.05      564.46    120.31 o 
  -1  13 -32     2497.71     2588.09    216.91 o 
   1  13 -32       60.68       63.46     71.76 o 
   3  13 -32      597.56      723.92    116.22 o 
   5  13 -32      739.03      874.04    121.13 o 
 -11   1 -31      553.22      846.14     89.00 o 
  -9   1 -31      475.82      526.75     75.29 o 
  -7   1 -31     4215.22     4622.48    321.44 o 
  -5   1 -31     2665.59     2842.28    160.11 o 
  -3   1 -31     4744.93     4729.30    204.57 o 
  -1   1 -31     3251.85     3126.81    152.95 o 
   1   1 -31      338.20      520.74     56.29 o 
   3   1 -31     5010.34     5559.84    146.57 o 
   5   1 -31     4106.29     4246.08    126.61 o 
   7   1 -31     1344.35     1561.29    127.03 o 
   9   1 -31     2715.80     2493.99    170.87 o 
  11   1 -31     4058.83     3238.02    205.08 o 
  13   1 -31     4138.07     4049.45    239.70 o 
  15   1 -31     3292.19     3234.66    218.14 o 
 -12   2 -31     1184.74     1208.62    103.45 o 
 -10   2 -31      508.75      739.20     83.50 o 
  -8   2 -31       85.94       64.04     65.68 o 
  -6   2 -31     1134.33     1097.23    108.72 o 
  -4   2 -31     6406.20     5847.58    235.48 o 
  -2   2 -31    14193.12    13860.21    404.78 o 
   0   2 -31      743.29      930.23     68.14 o 
   2   2 -31      717.65     1010.59     91.27 o 
   4   2 -31      852.47      935.07     61.78 o 
   6   2 -31    22243.57    20982.82    478.94 o 
   8   2 -31     1598.93     1473.30    127.57 o 
  10   2 -31     5747.64     5234.55    257.11 o 
  12   2 -31      353.16      481.19    104.73 o 
  14   2 -31     1413.95     1464.72    174.46 o 
 -11   3 -31     2076.94     1898.36    120.99 o 
  -9   3 -31     1180.71     1411.03    124.71 o 
  -7   3 -31      129.02      137.28     66.68 o 
  -5   3 -31     1289.36     1383.79    114.69 o 
  -3   3 -31     1658.33     1536.44    113.75 o 
  -1   3 -31     2730.37     2473.86    153.63 o 
   1   3 -31     2009.29     1994.03     83.31 o 
   3   3 -31     2648.37     2728.07    100.04 o 
   5   3 -31    14159.21    13590.07    405.31 o 
   7   3 -31     1339.65     1264.92    119.52 o 
   9   3 -31      734.72      654.47    100.18 o 
  11   3 -31     3163.14     3116.98    199.36 o 
  13   3 -31      868.76     1217.51    139.02 o 
 -10   4 -31     3086.79     3032.81    182.50 o 
  -8   4 -31     4990.82     5056.35    230.33 o 
  -6   4 -31      991.36      979.08    105.06 o 
  -4   4 -31     8387.25     8455.45    299.15 o 
  -2   4 -31     7985.45     7555.80    268.91 o 
   0   4 -31      307.63      426.87     74.05 o 
   2   4 -31     1677.13     1648.84     79.70 o 
   4   4 -31     8295.90     7562.76    188.85 o 
   6   4 -31      533.04      798.07     81.83 o 
   8   4 -31      479.86      443.56     93.46 o 
  10   4 -31     1208.94     1339.54    136.24 o 
  12   4 -31       79.59      277.67    105.27 o 
  14   4 -31       83.96      259.59    128.44 o 
 -11   5 -31      274.03      258.47     72.44 o 
  -9   5 -31      699.88      746.72    106.04 o 
  -7   5 -31      728.45      975.90    107.63 o 
  -5   5 -31     1300.67     1260.97    114.77 o 
  -3   5 -31     2337.91     2378.16    145.71 o 
  -1   5 -31     2108.00     1921.01    113.37 o 
   1   5 -31    31616.69    31207.88   1199.60 o 
   3   5 -31     3072.31     3707.73    122.92 o 
   5   5 -31      974.35     1025.26     81.43 o 
   7   5 -31     5751.03     5829.52    426.71 o 
   9   5 -31     1015.46     1156.68    125.84 o 
  11   5 -31     1796.54     2119.80    201.94 o 
  13   5 -31      325.48      349.49     96.99 o 
 -10   6 -31     1018.64      920.39    140.03 o 
  -8   6 -31      889.22      932.39    114.19 o 
  -6   6 -31     6204.71     5441.00    242.12 o 
  -4   6 -31      214.41      382.44     81.45 o 
  -2   6 -31     5983.34     5328.25    179.31 o 
   0   6 -31     3776.20     3571.68    141.57 o 
   2   6 -31    18330.37    18344.40    365.05 o 
   4   6 -31     2475.76     2272.55     96.12 o 
   6   6 -31     8939.61     9353.46    271.02 o 
   8   6 -31      220.98      296.45     92.69 o 
  10   6 -31     4749.95     4598.68    343.95 o 
  12   6 -31     4186.22     4493.56    441.28 o 
  -9   7 -31     2109.48     2404.05    169.72 o 
  -7   7 -31     5888.13     6426.37    318.13 o 
  -5   7 -31     9074.56     8528.78    330.05 o 
  -3   7 -31      718.92      724.12     89.55 o 
  -1   7 -31     5537.13     5193.04    180.34 o 
   1   7 -31     1916.98     1757.49    101.62 o 
   3   7 -31     1157.27     1231.74     74.49 o 
   5   7 -31     1304.04     1331.84     99.09 o 
   7   7 -31      832.84      887.21    107.68 o 
   9   7 -31      844.54      878.93    122.12 o 
  11   7 -31      494.49      589.82    118.18 o 
  13   7 -31       34.88      162.45     90.32 o 
  -8   8 -31      659.00     1280.00    136.40 o 
  -6   8 -31      775.17      646.02    117.19 o 
  -4   8 -31      629.19      655.19     90.51 o 
  -2   8 -31     4723.74     4166.49    171.82 o 
   0   8 -31     3109.97     3031.33    134.60 o 
   2   8 -31    15845.90    14728.35    364.02 o 
   4   8 -31     5634.90     5506.80    207.80 o 
   6   8 -31    13726.36    13222.25    358.75 o 
   8   8 -31     2196.49     2585.59    184.84 o 
  10   8 -31     1817.70     1827.69    161.00 o 
  12   8 -31      502.92      611.31    136.06 o 
  -7   9 -31     4466.79     4269.62    228.51 o 
  -5   9 -31     1226.60     1137.08    122.25 o 
  -3   9 -31     3209.97     3064.88    231.77 o 
  -1   9 -31      344.33      364.32     65.51 o 
   1   9 -31     5229.65     4844.78    178.83 o 
   3   9 -31      137.17      277.69     59.88 o 
   5   9 -31     2754.26     2797.90    143.80 o 
   7   9 -31       38.42      167.86     62.04 o 
   9   9 -31      527.53      636.31    119.31 o 
  11   9 -31      587.82     1027.06    130.12 o 
  -8  10 -31     1306.75     1050.70    155.92 o 
  -6  10 -31     1803.96     1770.87    205.25 o 
  -4  10 -31      359.47      408.46     91.31 o 
  -2  10 -31      131.98      215.99     78.62 o 
   0  10 -31    11542.41    11240.13    309.55 o 
   2  10 -31       69.87      148.05     50.79 o 
   4  10 -31      183.84      328.65     72.89 o 
   6  10 -31     1573.18     1497.77    110.88 o 
   8  10 -31      605.28      764.41    115.85 o 
  10  10 -31      309.24      575.86    123.95 o 
  -5  11 -31     2274.77     1949.55    158.65 o 
  -3  11 -31     1090.53     1166.73    125.19 o 
  -1  11 -31     1712.79     1381.75    102.67 o 
   1  11 -31      503.09      465.03     74.37 o 
   3  11 -31     7851.17     7097.91    303.84 o 
   5  11 -31     3430.39     3464.79    166.66 o 
   7  11 -31     1915.60     2357.07    140.59 o 
   9  11 -31     2242.53     2581.59    192.82 o 
  -4  12 -31     9195.09     9709.98    580.65 o 
  -2  12 -31     3670.81     3720.26    463.46 o 
   0  12 -31     1080.65     1356.59    106.12 o 
   2  12 -31     3376.48     3455.82    162.94 o 
   4  12 -31      324.31      532.54    105.57 o 
   6  12 -31      735.29      781.31    100.04 o 
   8  12 -31      784.86      788.09     94.95 o 
  -3  13 -31     3898.37     3887.91    225.29 o 
  -1  13 -31     3707.44     3957.91    193.66 o 
   1  13 -31      823.48      998.11     95.98 o 
   3  13 -31      536.98      704.72    122.41 o 
   5  13 -31     2239.13     2315.99    333.36 o 
   2  14 -31     2350.72     2225.81    178.58 o 
 -12   0 -30     4148.12     4726.61    326.41 o 
 -10   0 -30      677.97      677.53    121.82 o 
  -8   0 -30    10526.61     9517.44    463.46 o 
  -6   0 -30     1474.08     1649.25    177.44 o 
  -4   0 -30     4563.47     4483.62    273.44 o 
  -2   0 -30      818.64     1086.48    133.74 o 
   0   0 -30    29993.44    29786.36    737.18 o 
   2   0 -30     8226.47     8104.50    265.96 o 
   4   0 -30     2053.80     1988.93    116.45 o 
   6   0 -30     9866.98    10084.84    489.94 o 
   8   0 -30     4331.34     4570.36    313.83 o 
  10   0 -30      243.81      365.47    128.44 o 
  12   0 -30      979.63     1125.54    180.75 o 
  14   0 -30     3697.54     3813.60    324.42 o 
 -11   1 -30     1903.92     2162.81    132.85 o 
  -9   1 -30      341.50      316.94     62.88 o 
  -7   1 -30     9748.11     9705.59    328.87 o 
  -5   1 -30     1978.88     2240.20    140.30 o 
  -3   1 -30     6178.63     6041.78    235.70 o 
  -1   1 -30     3811.81     3571.04    126.22 o 
   1   1 -30     1351.18     1268.33     64.58 o 
   3   1 -30    11928.95    11625.21    257.82 o 
   5   1 -30     4148.29     4196.23    123.09 o 
   7   1 -30     1636.62     1806.31    135.83 o 
   9   1 -30     8843.34     8425.46    332.62 o 
  11   1 -30      897.20      828.66    111.15 o 
  13   1 -30     7494.14     6858.58    322.10 o 
  15   1 -30      703.83      802.79    117.04 o 
 -12   2 -30     1493.39     1484.21    111.37 o 
 -10   2 -30     6891.31     6804.05    222.77 o 
  -8   2 -30      378.02      290.46     79.33 o 
  -6   2 -30      745.33      814.56     95.29 o 
  -4   2 -30      238.19      559.43    155.59 o 
  -2   2 -30      311.05      532.12    171.15 o 
   0   2 -30     2715.99     2888.95    113.86 o 
   2   2 -30    28570.55    29446.48    516.85 o 
   4   2 -30     3179.86     3228.52    108.49 o 
   6   2 -30      191.48      187.62     59.40 o 
   8   2 -30     3078.15     2702.46    168.28 o 
  10   2 -30     1723.24     1435.57    135.48 o 
  12   2 -30      412.19      336.50    105.60 o 
  14   2 -30      165.21      195.10     84.22 o 
 -11   3 -30     2656.70     2591.90    139.43 o 
  -9   3 -30      451.07      557.45    100.38 o 
  -7   3 -30      170.98      325.23     77.95 o 
  -5   3 -30     3941.32     4222.33    215.84 o 
  -3   3 -30     2871.89     3131.85    159.77 o 
  -1   3 -30     5169.91     5477.98    171.49 o 
   1   3 -30     1211.55     1453.79     72.31 o 
   3   3 -30      291.21      297.32     44.70 o 
   5   3 -30     2498.02     2288.93     91.66 o 
   7   3 -30     3056.30     3157.57    177.84 o 
   9   3 -30     7486.77     7111.67    301.00 o 
  11   3 -30     2579.70     2244.56    169.24 o 
  13   3 -30     7477.72     6949.90    328.73 o 
  15   3 -30     4089.12     4831.88    273.14 o 
 -12   4 -30      645.77      651.49    161.55 o 
 -10   4 -30     2188.84     2183.07    155.55 o 
  -8   4 -30     7672.15     6791.38    271.50 o 
  -6   4 -30     2936.09     2914.32    163.76 o 
  -4   4 -30    10764.71    10767.30    344.51 o 
  -2   4 -30      960.03     1081.18     76.78 o 
   0   4 -30    14185.67    13432.56    318.91 o 
   2   4 -30     3781.38     3594.94    178.56 o 
   4   4 -30     9639.76     8885.29    208.22 o 
   6   4 -30    13614.19    13467.62    337.56 o 
   8   4 -30     3258.66     2882.20    177.34 o 
  10   4 -30       11.12       28.15     68.19 o 
  12   4 -30     3479.63     3522.48    220.04 o 
  14   4 -30     4485.74     3810.97    240.99 o 
 -11   5 -30     1426.31     1289.99    104.41 o 
  -9   5 -30      636.44      737.23    105.10 o 
  -7   5 -30     1781.09     1860.10    251.59 o 
  -5   5 -30     1409.10     1063.61    118.18 o 
  -3   5 -30      813.13      967.19     95.50 o 
  -1   5 -30     1026.62     1146.93     79.96 o 
   1   5 -30     4408.93     4629.60    158.45 o 
   3   5 -30    19312.43    17995.88    437.16 o 
   5   5 -30     4779.22     4614.24    170.26 o 
   7   5 -30     4036.05     3842.85    187.92 o 
   9   5 -30     5051.45     5214.05    474.05 o 
  11   5 -30      231.01      252.46     87.25 o 
  13   5 -30     1236.61     1186.14    140.24 o 
 -10   6 -30      961.56     1012.27    172.14 o 
  -8   6 -30      625.89      606.97     99.13 o 
  -6   6 -30     4219.05     4168.82    207.76 o 
  -4   6 -30      468.18      507.68     82.24 o 
  -2   6 -30     3784.64     3331.50    136.93 o 
   0   6 -30     3076.16     2786.42    123.67 o 
   2   6 -30    11474.87    11105.43    247.26 o 
   4   6 -30     7504.10     7310.04    186.55 o 
   6   6 -30     8266.67     8680.83    255.92 o 
   8   6 -30     5370.21     5225.77    254.91 o 
  10   6 -30      597.25      958.68    119.34 o 
  12   6 -30     5498.04     5584.79    287.38 o 
  14   6 -30     2207.97     2448.07    290.32 o 
  -9   7 -30     5029.78     5628.23    257.39 o 
  -7   7 -30     4628.71     4862.90    233.47 o 
  -5   7 -30     5077.70     4468.85    278.41 o 
  -3   7 -30     2239.75     2157.41    112.47 o 
  -1   7 -30     3280.06     3118.06    137.56 o 
   1   7 -30     5262.40     5032.75    203.87 o 
   3   7 -30     3470.36     3568.06    121.78 o 
   5   7 -30    10243.48     9896.17    285.29 o 
   7   7 -30     9383.96     9985.37    351.24 o 
   9   7 -30     2656.06     2772.83    186.00 o 
  11   7 -30       62.80      129.91     79.35 o 
  13   7 -30     1993.92     2310.28    227.43 o 
 -10   8 -30      386.81      340.38     95.26 o 
  -8   8 -30     5376.26     5367.96    421.75 o 
  -6   8 -30       96.63      100.89     69.06 o 
  -4   8 -30      486.78      475.34     90.67 o 
  -2   8 -30     4290.65     3554.99    148.35 o 
   0   8 -30     4151.60     3401.01    144.01 o 
   2   8 -30      519.46      752.01     71.65 o 
   4   8 -30     1331.65     1154.72     92.75 o 
   6   8 -30     4618.60     4532.25    196.87 o 
   8   8 -30     3787.68     3752.20    216.03 o 
  10   8 -30     1759.83     1865.84    163.09 o 
  12   8 -30      338.52      546.44    118.37 o 
  -9   9 -30     1027.18     1107.37    128.90 o 
  -7   9 -30      134.76      192.45     83.14 o 
  -5   9 -30     2861.78     2700.48    171.33 o 
  -3   9 -30     3172.11     3150.19    146.40 o 
  -1   9 -30     2548.43     2399.31    122.86 o 
   1   9 -30      877.24      767.26     75.90 o 
   3   9 -30      617.75      555.52     60.25 o 
   5   9 -30     4569.49     4893.88    192.63 o 
   7   9 -30     5499.78     5400.13    208.29 o 
   9   9 -30     1021.04     1049.18    126.87 o 
  11   9 -30     8182.51     8362.85    369.26 o 
  -8  10 -30       85.74       82.69     71.53 o 
  -6  10 -30      717.51      887.03    116.41 o 
  -4  10 -30      829.26     1225.28    135.73 o 
  -2  10 -30      432.60      381.46     64.40 o 
   0  10 -30     2944.50     2883.65    138.96 o 
   2  10 -30      562.41      454.95     72.75 o 
   4  10 -30      225.05      310.08     68.06 o 
   6  10 -30     3352.72     2841.29    170.81 o 
   8  10 -30      715.10      772.81     91.18 o 
  10  10 -30     3285.40     3947.16    240.80 o 
  -7  11 -30     1228.15     1087.42    129.88 o 
  -5  11 -30     2977.61     2637.82    274.76 o 
  -3  11 -30      577.13      378.09     88.37 o 
  -1  11 -30      363.00      515.93     72.51 o 
   1  11 -30     1604.00     1366.88     99.61 o 
   3  11 -30     2240.91     2312.75    209.76 o 
   5  11 -30     2358.86     2505.32    142.25 o 
   7  11 -30     3049.73     3157.29    181.53 o 
   9  11 -30     7897.35     7783.36    348.76 o 
  -6  12 -30     2558.65     2422.67    177.57 o 
  -4  12 -30     1176.16     1545.10    141.90 o 
  -2  12 -30     2446.95     2638.05    175.36 o 
   0  12 -30     2619.69     2779.67    145.19 o 
   2  12 -30     3938.39     3933.80    293.00 o 
   4  12 -30      904.60     1089.72    159.23 o 
   6  12 -30       20.91       48.66     55.19 o 
   8  12 -30      873.06      913.10     95.19 o 
  -3  13 -30     1000.86     1102.07    131.42 o 
  -1  13 -30     1643.48     1841.65    122.57 o 
   1  13 -30      215.34       93.04     55.68 o 
   3  13 -30     1793.13     1936.33    160.28 o 
   5  13 -30     1138.98     1167.18    119.09 o 
   7  13 -30     1110.86     1237.50    112.13 o 
   0  14 -30      870.59      867.20     95.25 o 
   2  14 -30      434.17      659.83     90.93 o 
   4  14 -30     3882.76     3448.54    219.74 o 
 -13   1 -29      127.00      303.90    125.13 o 
 -11   1 -29     1778.04     1825.76    112.81 o 
  -9   1 -29     3981.23     3946.75    186.47 o 
  -7   1 -29     4542.38     4287.39    204.68 o 
  -5   1 -29    10100.59     9756.77    319.28 o 
  -3   1 -29     2219.13     2428.68    135.77 o 
  -1   1 -29     2128.30     1983.44    100.15 o 
   1   1 -29      811.34      904.32     54.97 o 
   3   1 -29      480.65      855.43     63.07 o 
   5   1 -29     8904.79     9235.35    202.50 o 
   7   1 -29     6479.98     6019.78    254.91 o 
   9   1 -29     1252.44     1076.54    115.37 o 
  11   1 -29      338.81      464.26    100.63 o 
  13   1 -29     1115.24     1463.93    259.54 o 
  15   1 -29     1551.13     1539.84    149.65 o 
 -12   2 -29     1057.28     1216.06    103.26 o 
 -10   2 -29     2326.11     2636.39    133.38 o 
  -8   2 -29     1299.88     1357.57    117.28 o 
  -6   2 -29      446.86      594.99     85.43 o 
  -4   2 -29     1016.60     1096.61    109.57 o 
  -2   2 -29      390.13      399.79     66.04 o 
   0   2 -29      362.51      410.56     42.96 o 
   2   2 -29    35671.64    36575.56    628.72 o 
   4   2 -29     1458.03     1608.89     74.65 o 
   6   2 -29     7740.33     7276.71    216.02 o 
   8   2 -29     1334.66     1406.33    193.00 o 
  10   2 -29     4000.38     2957.94    187.71 o 
  12   2 -29      841.50      800.96    110.66 o 
  14   2 -29     4637.46     4144.56    242.27 o 
 -11   3 -29      130.14      275.11     67.50 o 
  -9   3 -29     5144.82     5279.37    231.26 o 
  -7   3 -29     5126.00     5281.46    222.85 o 
  -5   3 -29     1646.20     1800.83    167.84 o 
  -3   3 -29     1992.52     2050.86    195.31 o 
  -1   3 -29    16741.36    16470.95    368.82 o 
   1   3 -29     2514.41     2629.23    181.00 o 
   3   3 -29     1478.02     1464.33     72.88 o 
   5   3 -29       43.28      128.76     35.79 o 
   7   3 -29    19485.72    18322.10    558.40 o 
   9   3 -29     2788.14     2482.13    165.94 o 
  11   3 -29     5956.28     5560.20    270.52 o 
  13   3 -29     2779.10     2768.85    299.26 o 
  15   3 -29     2216.10     2545.93    193.29 o 
 -12   4 -29     1480.16     1510.11    112.07 o 
 -10   4 -29     1632.78     1657.53    136.12 o 
  -8   4 -29     8499.25     7756.94    293.05 o 
  -6   4 -29     1463.27     1536.97    118.67 o 
  -4   4 -29    13853.58    13454.07    610.77 o 
  -2   4 -29     2848.95     2733.60    114.56 o 
   0   4 -29     7585.40     7135.75    227.48 o 
   2   4 -29     1093.18     1320.59    129.87 o 
   4   4 -29     7588.60     6871.08    173.88 o 
   6   4 -29    25170.34    24945.83    549.68 o 
   8   4 -29     1393.36     1433.80    126.53 o 
  10   4 -29     1437.28     1264.91    127.00 o 
  12   4 -29     2859.74     2738.81    191.52 o 
  14   4 -29     3041.49     2996.55    208.14 o 
 -11   5 -29      381.94      490.49     81.56 o 
  -9   5 -29      575.81      413.27     92.21 o 
  -7   5 -29     1629.48     1530.09    125.44 o 
  -5   5 -29      455.02      441.34     80.67 o 
  -3   5 -29     9885.57     9591.59    254.71 o 
  -1   5 -29       20.39       99.46     42.01 o 
   1   5 -29     1945.80     1882.51     82.78 o 
   3   5 -29     1189.40     1413.74     75.19 o 
   5   5 -29     2152.58     2039.91    112.31 o 
   7   5 -29     1454.94     1410.20     93.83 o 
   9   5 -29     3220.45     3231.68    195.69 o 
  11   5 -29       51.37      223.78    130.43 o 
  13   5 -29      895.73      752.76    123.02 o 
 -10   6 -29     1943.76     1617.38    140.33 o 
  -8   6 -29      110.01      220.88     74.58 o 
  -6   6 -29     1720.37     1649.49    129.40 o 
  -4   6 -29       44.84       85.85     53.63 o 
  -2   6 -29    12461.88    10922.81    343.69 o 
   0   6 -29      893.92      827.86     71.85 o 
   2   6 -29     9477.50     8493.31    203.80 o 
   4   6 -29    14761.50    14309.01    297.26 o 
   6   6 -29     5310.72     5415.26    262.04 o 
   8   6 -29       24.15      217.20     89.38 o 
  10   6 -29     4415.18     4399.63    237.09 o 
  12   6 -29     1818.89     1687.52    197.30 o 
  14   6 -29     1231.60     1213.22    143.13 o 
 -11   7 -29      182.40      269.77     90.30 o 
  -9   7 -29     2653.49     2722.88    177.20 o 
  -7   7 -29     3982.15     3713.00    198.70 o 
  -5   7 -29     3375.01     3702.06    189.66 o 
  -3   7 -29     1923.69     1801.07    102.47 o 
  -1   7 -29     5487.80     5293.32    178.69 o 
   1   7 -29     4151.11     3645.59    142.99 o 
   3   7 -29      259.30      259.40     51.81 o 
   5   7 -29     4936.25     5139.92    185.14 o 
   7   7 -29     2981.99     3171.18    147.43 o 
   9   7 -29     1589.01     1344.71    138.08 o 
  11   7 -29     3854.13     4573.61    251.87 o 
  13   7 -29      951.55     1185.91    141.40 o 
 -10   8 -29      437.11      369.94     94.57 o 
  -8   8 -29    15501.78    14558.58    469.27 o 
  -6   8 -29      987.72      860.09    107.37 o 
  -4   8 -29     1180.95     1081.22    110.02 o 
  -2   8 -29      995.85     1081.81     83.69 o 
   0   8 -29      317.77      366.88     64.27 o 
   2   8 -29     1329.82     1330.16     76.88 o 
   4   8 -29      594.31      646.48     60.56 o 
   6   8 -29     3361.52     3335.96    152.34 o 
   8   8 -29      499.52      802.68    115.87 o 
  10   8 -29      310.36      500.04    112.25 o 
  12   8 -29      633.50      746.63    123.25 o 
  -9   9 -29     3182.72     3349.83    200.09 o 
  -7   9 -29     3896.95     3561.01    206.31 o 
  -5   9 -29     1209.13      961.03    111.96 o 
  -3   9 -29     3499.42     3137.26    145.31 o 
  -1   9 -29      102.50      134.24     57.00 o 
   1   9 -29      148.46      205.69     60.29 o 
   3   9 -29     1962.64     2090.28     97.67 o 
   5   9 -29     5214.24     4980.89    192.80 o 
   7   9 -29      277.40      483.57     79.65 o 
   9   9 -29      453.33      613.35    114.21 o 
  11   9 -29     4794.71     4581.30    260.55 o 
  -8  10 -29     3016.63     2393.47    173.08 o 
  -6  10 -29      309.05      291.34    129.77 o 
  -4  10 -29     3103.83     2989.23    239.01 o 
  -2  10 -29     1233.22     1256.48     94.83 o 
   0  10 -29      987.63     1143.83     90.27 o 
   2  10 -29     1537.47     1484.89     98.03 o 
   4  10 -29     8245.43     7685.96    251.65 o 
   6  10 -29     1077.13     1054.63     94.42 o 
   8  10 -29      257.48      459.90     78.40 o 
  10  10 -29      828.21     1086.58    133.18 o 
  -7  11 -29     1169.91     1150.97    232.72 o 
  -5  11 -29     1727.67     1463.62    137.57 o 
  -3  11 -29      774.92      806.72    106.70 o 
  -1  11 -29        5.45       68.65     48.77 o 
   1  11 -29      922.91      988.21     87.44 o 
   3  11 -29     3981.22     4156.07    170.13 o 
   5  11 -29    10404.72     9997.76    305.53 o 
   7  11 -29     2333.10     2490.14    145.15 o 
   9  11 -29     2062.55     2253.56    227.76 o 
  -6  12 -29     1308.28     1097.55    126.86 o 
  -4  12 -29     6030.65     5764.81    362.16 o 
  -2  12 -29      568.62      498.69     96.37 o 
   0  12 -29     1708.21     1666.11    114.42 o 
   2  12 -29    12196.64    12002.31    489.68 o 
   4  12 -29      463.10      532.18     86.30 o 
   6  12 -29      357.93      294.51     85.86 o 
   8  12 -29     3343.66     3256.06    190.22 o 
  -5  13 -29     4172.79     4130.07    349.58 o 
  -3  13 -29      590.80      642.31    114.38 o 
  -1  13 -29      239.29      252.31     69.14 o 
   1  13 -29      357.14      443.28     81.47 o 
   3  13 -29     3075.90     2804.60    187.87 o 
   5  13 -29      330.32      570.06     90.09 o 
   7  13 -29     1392.83     1469.55    118.84 o 
  -2  14 -29     4441.38     4215.44    233.88 o 
   0  14 -29     1495.88     1551.20    117.77 o 
   2  14 -29     1155.26     1132.12    102.46 o 
   4  14 -29     3547.38     3320.51    281.05 o 
 -12   0 -28     1943.03     1970.92    144.16 o 
 -10   0 -28     4978.31     5020.56    429.36 o 
  -8   0 -28      939.34      916.32    149.63 o 
  -6   0 -28     3596.13     3805.65    256.89 o 
  -4   0 -28    10918.95    10617.16    471.40 o 
  -2   0 -28     6464.99     5760.78    302.57 o 
   0   0 -28       80.91       28.56     35.97 o 
   2   0 -28    13566.44    12477.44    364.67 o 
   4   0 -28     3896.41     4018.51    164.29 o 
   6   0 -28     3016.29     2470.81    125.72 o 
   8   0 -28     2319.42     2568.22    224.45 o 
  10   0 -28     9343.65     8205.19    474.05 o 
  12   0 -28      547.58      495.24    118.51 o 
  14   0 -28     1305.00     1318.21    194.65 o 
 -13   1 -28      995.67      943.02     92.91 o 
 -11   1 -28     3406.66     2990.85    141.99 o 
  -9   1 -28     5408.60     5373.80    157.51 o 
  -7   1 -28    14091.48    13648.04    412.21 o 
  -5   1 -28    24717.04    24264.12    627.09 o 
  -3   1 -28     5321.47     6048.59    222.14 o 
  -1   1 -28      306.34      526.72     90.27 o 
   1   1 -28      199.24      679.82     70.00 o 
   3   1 -28      181.39      697.88     49.30 o 
   5   1 -28    15977.93    16149.16    500.09 o 
   7   1 -28     2361.88     2732.46    161.75 o 
   9   1 -28     2327.51     2018.97    146.30 o 
  11   1 -28     1744.80     1350.61    127.79 o 
  13   1 -28     3223.52     3407.02    209.27 o 
  15   1 -28     1136.47     1294.33    140.68 o 
 -12   2 -28     4105.64     4148.08    172.51 o 
 -10   2 -28     2469.19     2633.06    131.66 o 
  -8   2 -28     6284.93     6708.28    260.52 o 
  -6   2 -28     2386.38     2570.54    147.88 o 
  -4   2 -28     2513.61     2342.22    138.05 o 
  -2   2 -28      262.99      682.93     79.12 o 
   0   2 -28     1438.15     1281.33     62.95 o 
   2   2 -28    22666.34    22858.12    414.74 o 
   4   2 -28     9705.92     9220.28    203.88 o 
   6   2 -28     2452.71     2546.14    114.64 o 
   8   2 -28    21001.42    19602.44    598.26 o 
  10   2 -28     1941.02     1905.79    149.34 o 
  12   2 -28     1881.09     1581.68    197.96 o 
  14   2 -28     1762.53     1771.97    157.35 o 
 -13   3 -28     3409.96     3223.02    278.74 o 
 -11   3 -28     1992.79     1721.08    112.24 o 
  -9   3 -28      975.11     1087.35    111.49 o 
  -7   3 -28      831.28      968.30     98.65 o 
  -5   3 -28     9648.03     8822.61    297.27 o 
  -3   3 -28      939.92      922.85    103.28 o 
  -1   3 -28     6413.34     6384.91    208.28 o 
   1   3 -28    14953.96    15162.61    329.88 o 
   3   3 -28     2645.54     2828.83     97.63 o 
   5   3 -28     2056.38     2153.95     85.01 o 
   7   3 -28     1435.77     1819.24    144.33 o 
   9   3 -28      757.77      814.75    105.01 o 
  11   3 -28     1451.34     1565.85    138.34 o 
  13   3 -28     6324.02     5878.19    319.45 o 
  15   3 -28     4684.28     4602.37    262.26 o 
 -12   4 -28    12942.21    13491.00    360.63 o 
 -10   4 -28     3246.64     3199.85    181.18 o 
  -8   4 -28     3052.61     2819.07    165.41 o 
  -6   4 -28     1831.32     1811.75    127.99 o 
  -4   4 -28     5224.08     5065.66    224.78 o 
  -2   4 -28     1820.26     1857.53    136.14 o 
   0   4 -28    10877.08    10513.00    263.37 o 
   2   4 -28    14191.82    14321.82    360.94 o 
   4   4 -28    13130.75    12596.83    261.24 o 
   6   4 -28     5685.40     5614.45    185.89 o 
   8   4 -28     1902.95     2050.13    147.45 o 
  10   4 -28     2685.93     2592.82    175.61 o 
  12   4 -28      841.20      913.66    114.53 o 
  14   4 -28     1112.86     1257.49    149.30 o 
 -11   5 -28     1890.26     1944.14    122.03 o 
  -9   5 -28     2031.47     1931.70    140.77 o 
  -7   5 -28     1019.12      965.20    100.24 o 
  -5   5 -28       59.30      122.39     73.82 o 
  -3   5 -28      457.37      716.30    112.65 o 
  -1   5 -28     5118.60     4523.76    154.11 o 
   1   5 -28      279.94      357.37     46.72 o 
   3   5 -28     1257.56     1296.27     69.54 o 
   5   5 -28    12054.63    11638.81    302.61 o 
   7   5 -28      601.47      772.46     75.95 o 
   9   5 -28     1675.92     1662.53    141.57 o 
  11   5 -28     2996.28     2880.57    258.87 o 
  13   5 -28      573.27      751.00    119.79 o 
  15   5 -28      455.37      871.34    123.89 o 
 -12   6 -28     1633.63     1459.23    192.67 o 
 -10   6 -28      558.43      464.11    109.24 o 
  -8   6 -28     5131.06     4867.69    276.75 o 
  -6   6 -28      815.63      827.36     95.82 o 
  -4   6 -28     2121.14     2236.00    138.36 o 
  -2   6 -28    15110.81    13923.07    336.08 o 
   0   6 -28     7872.07     7820.23    218.05 o 
   2   6 -28     7169.81     6689.04    172.94 o 
   4   6 -28     4743.81     4608.38    138.73 o 
   6   6 -28     4315.84     4010.89    158.38 o 
   8   6 -28     4430.12     4331.46    223.78 o 
  10   6 -28     1151.24     1273.48    131.00 o 
  12   6 -28      610.62      732.78    117.83 o 
  14   6 -28       52.29      389.81    102.14 o 
 -11   7 -28     4959.21     4630.18    233.11 o 
  -9   7 -28    10863.63    10126.54    356.91 o 
  -7   7 -28     2193.23     2155.03    147.94 o 
  -5   7 -28     1679.87     1434.30    125.46 o 
  -3   7 -28       67.79      163.23     50.45 o 
  -1   7 -28     1313.29     1251.20     86.61 o 
   1   7 -28     3725.69     3633.77    140.95 o 
   3   7 -28    24778.85    22666.11    570.14 o 
   5   7 -28     8519.15     7986.42    242.60 o 
   7   7 -28     7025.23     7286.72    232.64 o 
   9   7 -28     2717.43     2923.33    187.89 o 
  11   7 -28     1385.20     1453.56    146.68 o 
  13   7 -28       73.87      114.66     81.32 o 
 -10   8 -28      569.21      714.63    107.42 o 
  -8   8 -28    26961.42    26170.98    715.82 o 
  -6   8 -28      301.75      369.66     90.04 o 
  -4   8 -28      139.29      282.08     77.37 o 
  -2   8 -28     6604.60     6241.29    198.79 o 
   0   8 -28     3866.34     3337.71    139.31 o 
   2   8 -28     1463.72     1366.93     77.66 o 
   4   8 -28     1807.67     1939.78     91.55 o 
   6   8 -28     2699.34     2485.38    130.37 o 
   8   8 -28     1100.27     1180.95    102.79 o 
  10   8 -28      768.67      937.62    122.26 o 
  12   8 -28      779.48      930.17    130.71 o 
  -9   9 -28      466.85      656.45    105.65 o 
  -7   9 -28      174.94      281.19    149.30 o 
  -5   9 -28      541.99      592.84    126.79 o 
  -3   9 -28     2493.37     2249.17    120.59 o 
  -1   9 -28     3729.41     2916.94    134.23 o 
   1   9 -28     1443.12     1128.95     86.63 o 
   3   9 -28     5698.48     5679.16    164.20 o 
   5   9 -28     2091.74     2336.94    136.91 o 
   7   9 -28     4514.28     4561.07    186.26 o 
   9   9 -28     1361.82     1172.71    129.90 o 
  11   9 -28     2899.33     2514.59    225.77 o 
  -8  10 -28      148.57      203.22     86.15 o 
  -6  10 -28      847.62      724.65    101.53 o 
  -4  10 -28     2187.54     2128.19    153.35 o 
  -2  10 -28      405.36      464.94     69.91 o 
   0  10 -28      145.54      266.80     59.61 o 
   2  10 -28     2545.94     2455.65    122.56 o 
   4  10 -28     5837.34     5847.71    210.93 o 
   6  10 -28     2290.70     2057.70    132.79 o 
   8  10 -28      756.31      759.68     82.70 o 
  10  10 -28      564.31      755.06    118.68 o 
  12  10 -28      332.87      928.74    132.54 o 
  -7  11 -28      107.35      185.34     87.31 o 
  -5  11 -28     2677.93     2472.22    184.39 o 
  -3  11 -28     4690.22     4432.86    220.85 o 
  -1  11 -28      239.46      272.51     64.76 o 
   1  11 -28     6699.14     5881.97    204.82 o 
   3  11 -28      137.70      181.11     48.30 o 
   5  11 -28     5919.21     5694.51    252.04 o 
   7  11 -28     2031.01     2238.26    136.82 o 
   9  11 -28     1630.51     1776.11    160.04 o 
  11  11 -28     2978.46     3341.06    278.74 o 
  -6  12 -28      173.75      134.64     80.97 o 
  -4  12 -28      137.15      168.72    116.86 o 
  -2  12 -28      326.83      300.26     80.68 o 
   0  12 -28     1724.22     1880.09    117.29 o 
   2  12 -28      896.29     1077.10     95.39 o 
   4  12 -28     2528.93     2480.35    141.42 o 
   6  12 -28       19.05       47.24     52.07 o 
   8  12 -28     2694.72     2810.15    156.75 o 
  10  12 -28      309.74      387.32    148.97 o 
  -5  13 -28     1667.96     1879.06    206.57 o 
  -3  13 -28     1506.41     1528.38    220.14 o 
  -1  13 -28      887.63      782.07     88.96 o 
   1  13 -28     1268.53     1014.56     94.77 o 
   3  13 -28     4278.36     4110.66    228.46 o 
   5  13 -28      663.76      899.09     97.74 o 
   7  13 -28      412.14      504.00     84.82 o 
  -2  14 -28     1016.78     1090.29    127.76 o 
   0  14 -28      743.47      930.24     96.67 o 
   2  14 -28     1344.30     1226.75    125.45 o 
   4  14 -28     3155.10     2754.83    261.52 o 
   6  14 -28     1312.04     1422.17    121.56 o 
 -13   1 -27     1073.87     1419.24    106.26 o 
 -11   1 -27     1613.67     1607.17    105.27 o 
  -9   1 -27     9787.54     9529.90    223.54 o 
  -7   1 -27     2060.99     2146.07    137.14 o 
  -5   1 -27     6607.68     6348.16    439.62 o 
  -3   1 -27    27342.82    26406.78    826.28 o 
  -1   1 -27     7211.90     6447.14    164.11 o 
   1   1 -27    13016.57    13184.13    262.52 o 
   3   1 -27     6359.22     6237.87    151.57 o 
   5   1 -27     7632.01     7553.70    218.65 o 
   7   1 -27    39330.78    36548.68    969.17 o 
   9   1 -27     2657.09     2510.49    158.90 o 
  11   1 -27       39.39      -23.60     47.23 o 
  13   1 -27      350.08      322.52     86.58 o 
  15   1 -27     2075.25     2096.74    172.04 o 
 -12   2 -27     3655.68     3863.69    165.50 o 
 -10   2 -27      588.69      797.44     81.24 o 
  -8   2 -27    10420.34    10594.07    568.07 o 
  -6   2 -27      366.67      463.67     78.97 o 
  -4   2 -27       78.20      172.50     82.43 o 
  -2   2 -27     2272.29     2512.99    106.96 o 
   0   2 -27     2120.80     2272.18     82.26 o 
   2   2 -27     4319.45     4053.22    113.36 o 
   4   2 -27    12361.71    12242.46    258.69 o 
   8   2 -27     4815.50     4242.32    212.22 o 
  10   2 -27     4338.23     3842.48    210.60 o 
  12   2 -27     1280.13     1200.62    123.72 o 
  14   2 -27     2477.64     2258.04    174.38 o 
 -13   3 -27     2650.30     2694.14    176.01 o 
 -11   3 -27     4799.13     4597.83    179.23 o 
  -9   3 -27     1566.45     1413.31    156.58 o 
  -7   3 -27      326.80      511.89     85.02 o 
  -5   3 -27     2408.61     2833.55    381.03 o 
  -3   3 -27     2254.81     2078.13    105.37 o 
  -1   3 -27    11668.60    11566.34    280.19 o 
   1   3 -27    24368.31    25906.45    460.47 o 
   3   3 -27     4488.75     4462.11    125.01 o 
   5   3 -27     4111.08     3879.82    115.79 o 
   7   3 -27    27030.19    24888.72    719.33 o 
   9   3 -27     1162.96     1068.57    113.99 o 
  11   3 -27     2670.84     2547.22    173.21 o 
  13   3 -27     1031.12     1073.71    117.95 o 
  15   3 -27     3853.28     4117.98    247.07 o 
 -12   4 -27     4347.23     4703.61    216.64 o 
 -10   4 -27     1692.32     1780.26    133.65 o 
  -8   4 -27      448.94      667.09    104.61 o 
  -6   4 -27     3324.42     3507.65    175.09 o 
  -4   4 -27     3279.55     2895.39    151.65 o 
  -2   4 -27     1861.25     1600.94     85.36 o 
   0   4 -27     2910.44     2624.17    213.78 o 
   2   4 -27    10968.93    10484.50    242.83 o 
   4   4 -27     5441.63     5559.51    145.47 o 
   6   4 -27     5765.68     5722.63    187.05 o 
   8   4 -27      749.97      965.82    103.31 o 
  10   4 -27     2133.40     2094.13    155.60 o 
  12   4 -27     1915.06     1857.19    155.69 o 
  14   4 -27     2275.93     2150.55    233.38 o 
 -11   5 -27      289.26      409.60     74.35 o 
  -9   5 -27     1993.09     1869.06    139.01 o 
  -7   5 -27     2735.36     2394.11    149.18 o 
  -5   5 -27      504.40      377.51    115.86 o 
  -3   5 -27     4016.04     3576.28    133.81 o 
  -1   5 -27     1430.18     1546.65    296.20 o 
   1   5 -27     2893.82     2778.94    176.41 o 
   3   5 -27     4227.83     4408.76    139.71 o 
   5   5 -27    10347.87     9617.19    218.38 o 
   7   5 -27     1566.31     1551.13     98.30 o 
   9   5 -27    10145.95     9231.01    358.85 o 
  11   5 -27     8637.74     8059.33    339.13 o 
  13   5 -27     3639.02     3760.32    227.37 o 
  15   5 -27     5269.21     5711.22    298.63 o 
 -12   6 -27     1043.62     1088.77    101.75 o 
 -10   6 -27      949.59     1017.87    114.88 o 
  -8   6 -27     8764.02     8258.58    303.58 o 
  -6   6 -27     2850.58     2768.67    159.14 o 
  -4   6 -27     2462.02     2264.59    110.49 o 
  -2   6 -27    10163.28     9749.71    256.71 o 
   0   6 -27    11427.99    10270.49    313.92 o 
   2   6 -27    38852.51    37592.49   1063.53 o 
   4   6 -27      762.28      807.05     62.05 o 
   6   6 -27     9018.00     9743.62    270.95 o 
   8   6 -27     2349.90     1958.44    175.45 o 
  10   6 -27    10466.53    10642.08    404.48 o 
  12   6 -27     3957.57     4287.30    240.52 o 
  14   6 -27      715.83      965.06    130.67 o 
 -11   7 -27     2714.58     2453.69    168.94 o 
  -9   7 -27     2328.97     2242.97    162.16 o 
  -7   7 -27       91.00      158.06     66.27 o 
  -5   7 -27        0.60       89.83     63.23 o 
  -3   7 -27     1154.64     1069.00     82.32 o 
  -1   7 -27     5926.75     6053.97    190.44 o 
   1   7 -27       57.80      176.88     41.59 o 
   3   7 -27     9722.69     9373.85    413.12 o 
   5   7 -27     2246.56     2264.74    117.35 o 
   7   7 -27     5016.45     4802.62    178.32 o 
   9   7 -27     1518.85     1610.28    192.67 o 
  11   7 -27     4358.32     4534.38    309.19 o 
  13   7 -27     2622.37     2666.65    200.68 o 
 -10   8 -27     1166.46     1151.48    121.92 o 
  -8   8 -27    47686.02    45397.55   1111.59 o 
  -6   8 -27     1867.96     1900.41    142.82 o 
  -4   8 -27      653.68      582.21     88.12 o 
  -2   8 -27     2731.00     2845.57    128.61 o 
   0   8 -27     1267.66     1359.94     90.56 o 
   2   8 -27     5946.25     5757.19    160.95 o 
   4   8 -27     1608.12     1498.34     79.97 o 
   6   8 -27     6871.25     6693.38    221.83 o 
   8   8 -27     3238.76     3156.03    149.37 o 
  10   8 -27     1836.98     1804.24    158.11 o 
  12   8 -27     1823.59     1869.41    166.72 o 
  -9   9 -27      730.64      800.88    109.51 o 
  -7   9 -27     1454.61     1107.89    186.05 o 
  -5   9 -27     2240.14     2213.09    152.98 o 
  -3   9 -27     5969.52     5664.00    194.74 o 
  -1   9 -27     2723.02     2103.73    113.70 o 
   1   9 -27     1323.18     1396.06     90.41 o 
   3   9 -27     5321.31     4716.72    148.41 o 
   5   9 -27    10586.77    10320.27    319.51 o 
   7   9 -27     4467.95     4713.18    188.57 o 
   9   9 -27      364.23      368.48     94.42 o 
  11   9 -27     2045.93     2045.88    170.97 o 
  13   9 -27     5664.22     5672.07    301.64 o 
  -8  10 -27       14.89       35.31     70.21 o 
  -6  10 -27      350.38      432.14    113.88 o 
  -4  10 -27     2108.06     1842.85    139.50 o 
  -2  10 -27     2279.45     2338.88    125.49 o 
   0  10 -27      407.12      470.52     67.86 o 
   2  10 -27      137.96      118.95     39.24 o 
   4  10 -27     6450.10     6554.89    224.76 o 
   6  10 -27     4539.36     3898.98    170.00 o 
   8  10 -27       13.40       83.74     50.03 o 
  10  10 -27     2998.45     3262.06    212.72 o 
  12  10 -27     6108.75     6742.14    331.09 o 
  -7  11 -27      301.09      422.01     95.39 o 
  -5  11 -27      480.62      496.52     97.79 o 
  -3  11 -27     2875.50     2478.91    161.45 o 
  -1  11 -27      401.48      377.58     65.24 o 
   1  11 -27     2293.85     1899.51    113.52 o 
   3  11 -27     2046.58     1928.33     99.49 o 
   5  11 -27     4984.82     4778.14    193.52 o 
   7  11 -27     2561.63     2648.59    148.07 o 
   9  11 -27      611.32      744.18    134.40 o 
  11  11 -27     3099.93     2975.34    210.86 o 
  -6  12 -27      924.12      755.93    106.28 o 
  -4  12 -27       76.31      100.17     69.93 o 
  -2  12 -27      575.66      555.42     92.69 o 
   0  12 -27     4999.02     4674.03    184.88 o 
   2  12 -27     1902.24     1666.51    174.95 o 
   4  12 -27      550.33      779.77    115.13 o 
   6  12 -27      557.00      728.37     88.10 o 
   8  12 -27     4620.89     4960.99    209.03 o 
  10  12 -27     4299.02     4500.27    260.18 o 
  -5  13 -27     2538.16     2679.97    186.81 o 
  -3  13 -27     1967.61     2110.14    302.24 o 
  -1  13 -27     1700.86     1686.90    117.49 o 
   1  13 -27      280.15      368.49     74.22 o 
   3  13 -27     4750.40     4581.50    240.40 o 
   5  13 -27      531.51      703.87     88.53 o 
   7  13 -27     1989.78     2157.31    138.07 o 
  -4  14 -27     1113.67     1166.68    132.35 o 
  -2  14 -27     3361.16     3462.65    208.91 o 
   0  14 -27     1461.30     1166.06    103.64 o 
   2  14 -27     1241.71     1364.02    110.12 o 
   4  14 -27      409.44      443.92     84.72 o 
   6  14 -27     3015.15     2985.78    165.48 o 
   1  15 -27      418.19      450.08     82.40 o 
   3  15 -27     1514.05     1464.60    148.82 o 
 -12   0 -26     5019.72     5626.24    356.86 o 
 -10   0 -26      991.55      953.33    101.34 o 
  -8   0 -26     8879.53     8035.23    275.98 o 
  -6   0 -26     4364.74     3990.37    250.27 o 
  -4   0 -26    11189.33    11081.28    471.40 o 
  -2   0 -26     9187.08     8254.65    732.59 o 
   0   0 -26      806.45      544.28     93.02 o 
   2   0 -26    15318.15    14818.62    408.55 o 
   4   0 -26     8945.16     9042.88    278.35 o 
   6   0 -26     7517.09     7054.41    235.27 o 
   8   0 -26    11137.10     9934.55    503.84 o 
  10   0 -26     4429.78     4014.87    306.54 o 
  12   0 -26     2547.23     2551.00    236.36 o 
  14   0 -26     3577.97     3447.46    295.29 o 
  16   0 -26     1041.51     1267.23    193.33 o 
 -13   1 -26      727.43      830.57     88.37 o 
 -11   1 -26      156.19      177.20     48.09 o 
  -9   1 -26     1446.53     1617.22     84.81 o 
  -7   1 -26     2722.96     2698.82    148.16 o 
  -5   1 -26     2578.34     2572.78    142.72 o 
  -3   1 -26    21151.03    21074.79    524.96 o 
  -1   1 -26     1212.94     1836.70     88.21 o 
   1   1 -26     3663.10     4185.56    114.17 o 
   3   1 -26      423.16      635.82     45.64 o 
   5   1 -26    18661.87    18608.92    345.10 o 
   7   1 -26    10200.32     9512.72    334.92 o 
   9   1 -26     9059.56     8449.38    320.77 o 
  11   1 -26     2286.43     2280.14    157.39 o 
  13   1 -26      629.67      670.28     98.98 o 
  15   1 -26      665.98      728.34    109.31 o 
 -12   2 -26     2512.75     2445.69    129.82 o 
 -10   2 -26     1371.69     1173.70     90.60 o 
  -8   2 -26     2807.35     2939.11    125.32 o 
  -6   2 -26       39.95      219.25     61.97 o 
  -4   2 -26      842.92     1066.92     90.79 o 
  -2   2 -26     2107.36     2438.32    144.22 o 
   0   2 -26    10291.34     9433.61    202.61 o 
   2   2 -26      331.56      369.48     62.26 o 
   4   2 -26     6060.72     5997.48    149.18 o 
   6   2 -26     6223.49     6509.50    193.21 o 
   8   2 -26     7272.07     6806.44    274.49 o 
  10   2 -26     6673.22     6035.60    269.19 o 
  12   2 -26     1301.92     1615.18    184.72 o 
  14   2 -26      847.81      728.09    109.10 o 
  16   2 -26      933.52     1291.04    167.18 o 
 -13   3 -26      157.74      239.51     85.64 o 
 -11   3 -26     1011.85     1253.72     97.25 o 
  -9   3 -26       21.61      108.27     61.93 o 
  -7   3 -26      352.08      503.60     81.20 o 
  -5   3 -26    27075.57    26468.92    666.66 o 
  -3   3 -26     3099.08     3114.83    115.03 o 
  -1   3 -26    17234.54    16075.34    359.83 o 
   1   3 -26    16592.32    16582.71    318.32 o 
   3   3 -26    15968.72    15670.21    302.37 o 
   5   3 -26     8604.52     8528.11    192.81 o 
   7   3 -26     2053.56     2210.45    110.05 o 
   9   3 -26     4120.20     3973.47    204.93 o 
  11   3 -26      587.17      521.51     94.26 o 
  13   3 -26     2464.02     2869.84    230.40 o 
  15   3 -26     2550.32     2851.60    200.64 o 
 -12   4 -26     6775.38     7042.29    232.60 o 
 -10   4 -26     2771.40     2937.13    169.93 o 
  -8   4 -26      858.34      904.01     95.01 o 
  -6   4 -26     6040.47     5168.16    215.75 o 
  -4   4 -26     3921.12     3818.91    173.62 o 
  -2   4 -26      974.52     1050.32    127.59 o 
   0   4 -26    20814.03    20098.87    408.63 o 
   2   4 -26    10198.29    10262.38    219.18 o 
   4   4 -26    20470.99    19355.84    367.46 o 
   6   4 -26     1115.29     1160.08     83.03 o 
   8   4 -26     4195.82     4318.56    241.99 o 
  10   4 -26      167.70      306.27     79.57 o 
  12   4 -26     2724.19     2614.25    179.47 o 
  14   4 -26      751.36      865.07    118.09 o 
 -13   5 -26       88.69      195.31    124.47 o 
 -11   5 -26     1225.77     1261.52     98.81 o 
  -9   5 -26      603.11      526.56     92.73 o 
  -7   5 -26     3823.94     3373.89    175.06 o 
  -5   5 -26     1822.32     1751.42    120.39 o 
  -3   5 -26     1010.61      901.85     69.10 o 
  -1   5 -26    24258.99    24229.97    504.23 o 
   1   5 -26      547.68      630.94     84.57 o 
   3   5 -26      800.01      737.72     56.76 o 
   5   5 -26     4788.13     4612.19    133.73 o 
   7   5 -26     6670.83     6378.86    205.43 o 
   9   5 -26      834.97     1315.71    396.92 o 
  11   5 -26      340.13      672.19    153.93 o 
  13   5 -26      651.60      720.74    115.29 o 
  15   5 -26     1873.57     2180.19    180.77 o 
 -12   6 -26      519.39      667.15     87.86 o 
 -10   6 -26     1332.28     1543.38    132.49 o 
  -8   6 -26    13881.92    12809.73    404.39 o 
  -6   6 -26     6328.08     6205.01    248.51 o 
  -4   6 -26     3751.94     4194.64    187.37 o 
  -2   6 -26     7129.45     6658.27    196.07 o 
   0   6 -26     9207.21     9122.78    204.56 o 
   2   6 -26    14392.91    13577.76    279.95 o 
   4   6 -26     5958.22     5682.44    205.65 o 
   6   6 -26    32241.32    30836.14    667.87 o 
   8   6 -26     8360.19     8354.68    326.46 o 
  10   6 -26     1318.06     1670.48    143.49 o 
  12   6 -26     1047.81     1133.69    130.94 o 
  14   6 -26      598.08      923.66    144.67 o 
 -11   7 -26       24.37       27.50     87.39 o 
  -9   7 -26    11634.78    10764.09    367.19 o 
  -7   7 -26      719.50      744.81     98.66 o 
  -5   7 -26     5657.34     4677.28    337.33 o 
  -3   7 -26     2856.35     2962.93    129.93 o 
  -1   7 -26     2808.49     2765.13    120.26 o 
   1   7 -26     4447.03     4167.47    128.83 o 
   3   7 -26    24464.38    22846.41    430.27 o 
   5   7 -26     3950.10     3382.42    157.27 o 
   7   7 -26     1423.07     1292.37     93.10 o 
   9   7 -26     1141.43     1176.58    125.50 o 
  11   7 -26       38.53      226.61     86.57 o 
  13   7 -26     3158.92     3660.49    231.57 o 
 -10   8 -26      258.32      266.20     84.08 o 
  -8   8 -26    12081.64    12836.72    418.99 o 
  -6   8 -26     1970.23     1994.85    139.87 o 
  -4   8 -26      475.08      514.69     83.75 o 
  -2   8 -26     3525.51     3185.81    134.09 o 
   0   8 -26    23147.16    21742.06    482.39 o 
   2   8 -26     1236.79     1122.59     70.86 o 
   4   8 -26      565.91      571.43     67.18 o 
   6   8 -26     1968.08     1681.95    105.56 o 
   8   8 -26     6117.54     5714.99    205.57 o 
  10   8 -26     1191.95     1521.00    143.02 o 
  12   8 -26      122.99      277.43     90.08 o 
  14   8 -26      246.00      439.22    111.89 o 
  -9   9 -26      493.66      493.60    101.47 o 
  -7   9 -26     1628.35     1542.33    133.60 o 
  -5   9 -26     1804.29     1667.64    131.43 o 
  -3   9 -26     2451.26     2481.03    125.60 o 
  -1   9 -26     1478.81     1442.97     92.62 o 
   1   9 -26      799.60      688.21     59.95 o 
   3   9 -26     2600.80     2379.54    100.11 o 
   5   9 -26     4144.97     4099.54    168.94 o 
   7   9 -26     1702.60     1915.55    118.38 o 
   9   9 -26      130.84      207.02     85.19 o 
  11   9 -26       22.86      246.14     88.71 o 
  13   9 -26     2064.74     2003.24    176.69 o 
 -10  10 -26      124.14      191.09     82.63 o 
  -8  10 -26     1824.83     1467.21    196.97 o 
  -6  10 -26     3697.95     3379.99    191.39 o 
  -4  10 -26     1104.58     1029.79    107.64 o 
  -2  10 -26    11753.56    10335.81    290.00 o 
   0  10 -26     2321.55     1996.26    109.54 o 
   2  10 -26     3982.57     3613.95    127.87 o 
   4  10 -26     2278.97     2158.74    100.18 o 
   6  10 -26     3881.79     3645.70    163.37 o 
   8  10 -26      742.05      970.45     92.53 o 
  10  10 -26     1460.36     1461.83    148.27 o 
  12  10 -26     1883.63     1910.89    175.19 o 
  -9  11 -26     1021.00     1063.22    125.09 o 
  -7  11 -26     3989.28     4073.27    332.03 o 
  -5  11 -26     3746.85     4052.76    212.19 o 
  -3  11 -26      379.86      408.75     85.59 o 
  -1  11 -26     2862.41     2478.35    126.65 o 
   1  11 -26     1026.38     1196.14     95.76 o 
   3  11 -26     2803.50     2720.00    115.91 o 
   5  11 -26      354.90      378.38     75.30 o 
   7  11 -26     4142.79     4290.60    186.23 o 
   9  11 -26     1939.21     2216.82    175.94 o 
  11  11 -26      220.65      266.38     92.43 o 
  -8  12 -26     4375.78     3939.76    223.14 o 
  -6  12 -26      483.75      503.22    133.74 o 
  -4  12 -26      398.76      543.23    101.55 o 
  -2  12 -26     3922.44     3514.89    294.30 o 
   0  12 -26      572.60      604.33     75.67 o 
   2  12 -26       57.54       58.30     45.90 o 
   4  12 -26     1691.40     1574.00    113.00 o 
   6  12 -26      888.12      830.10    100.38 o 
   8  12 -26     1653.93     1703.88    122.33 o 
  10  12 -26       67.60      251.73     95.67 o 
  -5  13 -26     6072.56     5892.74    622.36 o 
  -3  13 -26     4863.20     5021.84    246.34 o 
  -1  13 -26     3525.88     3128.31    154.84 o 
   1  13 -26     5443.29     5468.03    232.08 o 
   3  13 -26     1192.41     1388.66     93.19 o 
   5  13 -26      468.85      669.25     85.85 o 
   7  13 -26     4258.49     4405.32    198.57 o 
   9  13 -26       20.54       35.56     55.20 o 
  -4  14 -26      326.57      299.00    137.71 o 
  -2  14 -26      870.95      886.86    114.70 o 
   0  14 -26      323.82      241.94     66.79 o 
   2  14 -26     2801.65     2838.63    150.18 o 
   4  14 -26     1755.10     1709.84    205.29 o 
   6  14 -26      395.63      520.06     89.13 o 
  -1  15 -26     4983.69     4455.87    286.68 o 
   1  15 -26      169.47      213.10     67.56 o 
   3  15 -26      146.43      262.99     95.68 o 
 -13   1 -25      204.58      359.73     72.02 o 
 -11   1 -25      413.15      445.30     60.63 o 
  -9   1 -25      592.52      670.14     59.78 o 
  -7   1 -25     3164.63     2798.43    117.50 o 
  -5   1 -25     4441.75     4501.86    189.11 o 
  -3   1 -25    34180.53    34094.07    805.01 o 
  -1   1 -25     8903.97     8637.76    181.77 o 
   1   1 -25     4490.94     4561.41    118.40 o 
   3   1 -25     1157.38     1611.67     66.51 o 
   5   1 -25    10708.33    10224.95    214.41 o 
   7   1 -25    32604.77    30254.32    838.47 o 
   9   1 -25      367.99      578.01    137.05 o 
  11   1 -25     5773.60     5244.69    249.99 o 
  13   1 -25     6053.17     4957.52    250.43 o 
  15   1 -25     4039.48     4198.38    241.55 o 
 -14   2 -25     3486.03     3600.41    292.64 o 
 -12   2 -25      591.17      736.23     83.44 o 
 -10   2 -25      183.95      241.74     58.55 o 
  -8   2 -25     5300.99     4956.76    191.58 o 
  -6   2 -25     9908.51     8794.24    295.34 o 
  -4   2 -25     5381.69     5236.23    202.24 o 
  -2   2 -25     1449.30     2316.05     94.04 o 
   0   2 -25    10379.53    10308.38    212.00 o 
   2   2 -25    18445.04    18083.36    333.40 o 
   4   2 -25     6057.14     5667.44    142.80 o 
   6   2 -25     4191.97     3783.96    135.16 o 
   8   2 -25      107.53      179.76     64.86 o 
  10   2 -25     8151.50     7139.34    395.93 o 
  12   2 -25     3682.21     3476.53    343.62 o 
  14   2 -25      377.85      669.67    106.75 o 
  16   2 -25     1590.99     1848.21    178.10 o 
 -13   3 -25      574.46      937.03    114.41 o 
 -11   3 -25     6188.72     5812.52    197.62 o 
  -9   3 -25     3312.35     3158.42    168.41 o 
  -7   3 -25    10252.38     9822.53    419.43 o 
  -5   3 -25     4754.49     5274.93    354.55 o 
  -3   3 -25    10024.76     9359.93    304.95 o 
  -1   3 -25     4423.39     4229.27    113.37 o 
   1   3 -25     7388.96     7559.34    173.07 o 
   3   3 -25     4513.52     4428.67    120.33 o 
   5   3 -25     2343.88     2151.70     81.59 o 
   7   3 -25    13430.07    13626.23    327.26 o 
   9   3 -25     4946.34     4651.57    223.69 o 
  11   3 -25      358.56      279.39     82.39 o 
  13   3 -25     1738.06     1498.68    140.80 o 
  15   3 -25     2307.26     2445.29    184.78 o 
 -12   4 -25     1116.87     1195.09    100.22 o 
 -10   4 -25     2398.89     2493.92    154.39 o 
  -8   4 -25      672.61      797.32    161.55 o 
  -6   4 -25     3702.35     3454.07    191.67 o 
  -4   4 -25     6215.32     6375.50    183.01 o 
  -2   4 -25      654.28      818.23     91.11 o 
   0   4 -25     4859.27     4698.47    317.46 o 
   2   4 -25    11554.00    11143.92    234.08 o 
   4   4 -25    10172.38     9291.28    206.57 o 
   6   4 -25     2813.55     2714.47    120.99 o 
   8   4 -25     2706.43     2871.84    169.70 o 
  10   4 -25     4721.26     4452.56    224.67 o 
  12   4 -25     1734.46     1797.78    149.49 o 
  14   4 -25     5834.13     5147.63    268.94 o 
 -13   5 -25      389.62      462.13    101.54 o 
 -11   5 -25     5081.41     5038.36    188.70 o 
  -9   5 -25      474.93      543.73     84.73 o 
  -7   5 -25     2639.90     2696.92    154.13 o 
  -5   5 -25     5251.88     4922.90    208.10 o 
  -3   5 -25     2646.32     2088.55    100.37 o 
  -1   5 -25     4755.03     5111.64    159.11 o 
   1   5 -25     2559.27     2566.39     93.00 o 
   3   5 -25      248.60      342.49     44.24 o 
   5   5 -25    17512.43    17055.22    331.57 o 
   7   5 -25     5570.54     5532.36    187.00 o 
   9   5 -25      995.23     1023.78    110.18 o 
  11   5 -25     1953.10     1961.62    256.89 o 
  13   5 -25     3530.74     3275.60    208.17 o 
  15   5 -25     5927.08     6693.99    326.49 o 
 -12   6 -25      540.27      450.67     82.46 o 
 -10   6 -25     3712.65     3432.58    185.65 o 
  -8   6 -25     4694.61     4348.13    205.45 o 
  -6   6 -25     5299.53     5209.72    239.67 o 
  -4   6 -25     5468.43     5644.45    227.46 o 
  -2   6 -25     2553.51     2470.76    134.71 o 
   0   6 -25     1298.56     1197.54     66.16 o 
   2   6 -25    43569.91    43148.75    987.65 o 
   4   6 -25     1025.00     1311.94    106.74 o 
   6   6 -25     2925.75     3166.26    165.15 o 
   8   6 -25    15578.72    16197.77    391.43 o 
  10   6 -25     7648.24     7304.30    307.81 o 
  12   6 -25     1919.58     2143.06    169.56 o 
  14   6 -25      768.84      815.38    123.02 o 
 -11   7 -25     4974.42     4415.82    220.88 o 
  -9   7 -25      859.04     1047.57    115.67 o 
  -7   7 -25     1019.78     1218.28    113.06 o 
  -5   7 -25      689.94      661.93     89.32 o 
  -3   7 -25    11195.10    10013.54    406.94 o 
  -1   7 -25      804.59      755.60     90.86 o 
   1   7 -25    12679.35    11868.68    255.18 o 
   3   7 -25      600.04      776.26     60.43 o 
   5   7 -25    10338.01     9476.63    265.54 o 
   7   7 -25      383.16      483.23     68.80 o 
   9   7 -25     7528.23     7365.74    308.28 o 
  11   7 -25     1891.02     1743.13    154.40 o 
  13   7 -25      985.42     1437.79    289.66 o 
 -12   8 -25     1415.71     1042.12    170.16 o 
 -10   8 -25      130.73      160.92     77.86 o 
  -8   8 -25     9612.09    10103.51    505.17 o 
  -6   8 -25     2143.40     2020.35    141.77 o 
  -4   8 -25     5054.06     4631.38    208.14 o 
  -2   8 -25     2840.30     2528.42    118.81 o 
   0   8 -25     7313.68     7242.07    213.63 o 
   2   8 -25     5261.66     5001.44    145.95 o 
   4   8 -25     1303.04     1401.30     76.77 o 
   6   8 -25      678.19      676.43     73.75 o 
   8   8 -25     4427.71     4002.54    168.29 o 
  10   8 -25    11073.53    10964.21    410.70 o 
  12   8 -25     4689.90     4918.71    347.92 o 
  14   8 -25     2165.80     2620.77    197.69 o 
 -11   9 -25      479.54      595.75    107.67 o 
  -9   9 -25       50.31       88.21     71.51 o 
  -7   9 -25      425.46      559.87     98.71 o 
  -5   9 -25       49.42      246.22     72.08 o 
  -3   9 -25    14563.50    13570.96    342.84 o 
  -1   9 -25      572.87      581.70     66.42 o 
   1   9 -25      644.25      601.75     55.86 o 
   3   9 -25      416.55      839.59     98.16 o 
   5   9 -25    24572.57    23561.14    544.92 o 
   7   9 -25    13229.88    12325.38    339.09 o 
   9   9 -25      496.15      696.06    109.39 o 
  11   9 -25      949.40     1035.02    129.65 o 
  13   9 -25      693.83      957.62    135.67 o 
 -10  10 -25     1779.97     1419.95    139.51 o 
  -8  10 -25     1601.45     1929.99    152.62 o 
  -6  10 -25     1553.72     1617.27    132.73 o 
  -4  10 -25      308.68      365.66     83.92 o 
  -2  10 -25     1041.59      924.33     82.29 o 
   0  10 -25     4906.59     4430.05    252.67 o 
   2  10 -25     1752.01     1514.39     83.35 o 
   4  10 -25     2134.78     2040.03     96.49 o 
   6  10 -25     9089.28     8785.61    272.32 o 
   8  10 -25     6238.79     6438.33    302.38 o 
  10  10 -25     1845.99     1634.88    322.77 o 
  12  10 -25     5922.30     6025.10    306.69 o 
  -9  11 -25      621.66      662.14    112.14 o 
  -7  11 -25     2135.79     1991.59    336.67 o 
  -5  11 -25     4499.40     4918.56    234.77 o 
  -3  11 -25      247.95      251.14     75.94 o 
  -1  11 -25     2159.32     1929.87    113.77 o 
   1  11 -25     1708.83     1582.83    101.27 o 
   3  11 -25     6056.22     5978.00    176.53 o 
   5  11 -25     1001.34      930.14     90.71 o 
   7  11 -25     4227.19     4146.48    181.17 o 
   9  11 -25      921.16     1025.89    128.79 o 
  11  11 -25     1003.58     1012.31    129.26 o 
  -8  12 -25      255.08      383.89     93.75 o 
  -6  12 -25      755.13      750.47    108.25 o 
  -4  12 -25      927.17      922.30    111.83 o 
  -2  12 -25       44.98       73.78     60.56 o 
   0  12 -25     4457.58     3944.66    165.80 o 
   2  12 -25     3346.57     3163.12    127.05 o 
   4  12 -25      459.87      499.01     80.06 o 
   6  12 -25     2448.48     2434.41    183.85 o 
   8  12 -25     2548.81     2567.88    184.95 o 
  10  12 -25     2151.21     2209.15    181.05 o 
  -7  13 -25      365.07      601.07    133.74 o 
  -5  13 -25     2994.45     3265.31    200.40 o 
  -3  13 -25     3950.28     4063.51    576.67 o 
  -1  13 -25     2266.39     2082.17    126.61 o 
   1  13 -25     4315.65     4166.93    178.83 o 
   3  13 -25      421.54      591.77     70.22 o 
   5  13 -25      828.49      727.67     87.17 o 
   7  13 -25     9904.85    10122.11    405.35 o 
   9  13 -25     1044.27      887.50    124.32 o 
  -4  14 -25       75.19       38.64     63.89 o 
  -2  14 -25      505.77      488.88    102.27 o 
   0  14 -25      252.23      268.05     67.24 o 
   2  14 -25     1456.55     1789.95    120.17 o 
   4  14 -25      101.15       91.91     59.54 o 
   6  14 -25     1111.40     1234.51    109.79 o 
   8  14 -25     1254.34     1604.23    231.07 o 
  -1  15 -25     1229.02     1836.36    155.63 o 
   1  15 -25     3117.98     2982.47    158.71 o 
   3  15 -25     1094.31      995.89    122.93 o 
   5  15 -25     4897.62     4899.86    216.20 o 
 -14   0 -24      132.23      154.27     92.03 o 
 -12   0 -24     1026.34     1146.63    111.19 o 
 -10   0 -24      226.24      326.65     73.97 o 
  -8   0 -24    26147.54    25198.51    642.62 o 
  -6   0 -24     4643.48     4585.58    268.81 o 
  -4   0 -24    14809.83    13475.37    524.37 o 
  -2   0 -24     3423.77     3669.36    224.78 o 
   0   0 -24     1313.24     1665.37     89.55 o 
   2   0 -24     1075.33     1118.20     77.86 o 
   4   0 -24     2514.96     2379.83    115.15 o 
   6   0 -24    12411.38    12726.29    352.03 o 
   8   0 -24     3428.14     3417.01    255.56 o 
  10   0 -24      979.75      810.39    137.71 o 
  12   0 -24     8290.57     6295.08    398.57 o 
  14   0 -24      367.30      540.92    149.63 o 
  16   0 -24     1814.61     1804.18    231.73 o 
 -13   1 -24      160.64      319.69     59.69 o 
 -11   1 -24      604.25      700.46     65.48 o 
  -9   1 -24     2049.43     2161.51     94.37 o 
  -7   1 -24     5002.31     4781.29    154.84 o 
  -5   1 -24     5752.16     6530.39    230.28 o 
  -3   1 -24    16237.38    15386.93    332.64 o 
  -1   1 -24     1117.69     1621.45     62.43 o 
   1   1 -24     4942.31     4583.69    118.82 o 
   3   1 -24     7872.50     8064.38    175.54 o 
   5   1 -24    19297.46    18516.59    341.34 o 
   7   1 -24    13198.98    12477.95    402.22 o 
   9   1 -24     8913.62     7944.36    309.22 o 
  11   1 -24     1895.96     1784.97    140.17 o 
  13   1 -24     5048.52     4417.78    231.97 o 
  15   1 -24     3626.15     3451.02    217.49 o 
 -14   2 -24      190.19      272.12    127.78 o 
 -12   2 -24     2024.94     2130.65    119.47 o 
 -10   2 -24     1188.94     1172.84     74.02 o 
  -8   2 -24     7815.14     7815.51    214.49 o 
  -6   2 -24    18920.82    19068.69    402.12 o 
  -4   2 -24     6149.12     6217.74    222.77 o 
  -2   2 -24     7229.92     6352.68    172.84 o 
   0   2 -24     4416.48     4742.93    245.69 o 
   2   2 -24    12018.70    11878.02    531.14 o 
   4   2 -24     2991.95     2883.78     91.16 o 
   6   2 -24     1347.30     1320.89     61.71 o 
   8   2 -24      298.87      346.41     76.43 o 
  10   2 -24     5487.23     4840.39    229.66 o 
  12   2 -24     1363.83     1519.55    134.12 o 
  14   2 -24     1629.08     1626.44    144.65 o 
  16   2 -24      391.85      551.90    116.97 o 
 -13   3 -24     1108.47     1342.52    129.12 o 
 -11   3 -24     1226.12     1554.53    101.13 o 
  -9   3 -24      528.90      618.86    136.06 o 
  -7   3 -24     4619.34     4301.09    188.78 o 
  -5   3 -24     9514.19     9256.60    229.30 o 
  -3   3 -24     7925.52     8085.44    208.40 o 
  -1   3 -24     4174.81     3697.48    121.84 o 
   1   3 -24     2226.89     2263.98    182.43 o 
   3   3 -24     9797.06     9458.06    199.89 o 
   5   3 -24     7360.41     7154.15    166.39 o 
   7   3 -24    10297.71     9879.69    263.65 o 
   9   3 -24     3752.04     3619.72    192.35 o 
  11   3 -24      555.79      549.69     95.85 o 
  13   3 -24      183.59      253.66     80.24 o 
  15   3 -24     1975.38     2215.34    219.15 o 
 -12   4 -24       66.25      151.91     62.11 o 
 -10   4 -24     1120.64     1061.17    105.23 o 
  -8   4 -24     2191.34     2247.63    140.68 o 
  -6   4 -24     2332.10     2245.10    134.79 o 
  -4   4 -24     1620.88     1693.83    153.14 o 
  -2   4 -24     5380.06     4805.55    150.40 o 
   0   4 -24    30449.67    30259.50    534.29 o 
   2   4 -24     1660.90     1517.93     70.11 o 
   4   4 -24    12455.23    10755.39    221.99 o 
   6   4 -24     3045.98     3063.15    125.76 o 
   8   4 -24     8629.88     7922.34    309.61 o 
  10   4 -24     1266.15     1409.96    125.93 o 
  12   4 -24     3802.35     3479.82    268.81 o 
  14   4 -24     1177.42     1173.19    131.14 o 
  16   4 -24     2579.00     2582.45    195.50 o 
 -13   5 -24     2084.17     2136.35    158.83 o 
 -11   5 -24     2721.89     2828.53    138.46 o 
  -9   5 -24       76.55      122.95     62.86 o 
  -7   5 -24     6448.05     6061.38    238.75 o 
  -5   5 -24     1399.80     1483.43    111.38 o 
  -3   5 -24     2258.60     2193.96    100.03 o 
  -1   5 -24     7443.38     6883.81    215.21 o 
   1   5 -24     6042.48     5728.90    144.85 o 
   3   5 -24     1947.32     1998.55     81.80 o 
   5   5 -24    13468.54    13383.46    271.60 o 
   7   5 -24    11290.84    10766.33    301.92 o 
   9   5 -24       63.50      101.02     62.19 o 
  11   5 -24     2971.39     2576.04    175.61 o 
  13   5 -24      100.23      106.64     68.09 o 
  15   5 -24      656.12      820.92    118.78 o 
 -12   6 -24      553.07      529.23    105.06 o 
 -10   6 -24     3349.03     3245.34    179.53 o 
  -8   6 -24     4004.69     3735.71    186.09 o 
  -6   6 -24     8353.54     7596.45    275.36 o 
  -4   6 -24     7749.67     7770.66    273.76 o 
  -2   6 -24     7993.48     7520.83    212.70 o 
   0   6 -24     5104.17     4825.08    165.57 o 
   2   6 -24    18357.13    16805.29    467.60 o 
   4   6 -24     6438.36     6063.28    157.35 o 
   6   6 -24     4275.53     4438.64    176.66 o 
   8   6 -24    11465.90    11255.07    301.66 o 
  10   6 -24      902.67     1030.24    115.81 o 
  12   6 -24     3353.66     3534.18    212.87 o 
  14   6 -24      813.06      800.48    114.22 o 
 -11   7 -24      779.16      942.19    113.00 o 
  -9   7 -24      104.64       81.23     61.56 o 
  -7   7 -24     1862.76     1977.78    137.10 o 
  -5   7 -24     1423.36     1368.20    113.19 o 
  -3   7 -24    13830.68    13228.53    323.09 o 
  -1   7 -24     4743.73     4185.33    230.11 o 
   1   7 -24    23441.63    20261.29   1061.93 o 
   3   7 -24     2779.88     3146.40    108.84 o 
   5   7 -24    14884.36    14500.56    297.30 o 
   7   7 -24     5079.15     4955.35    180.57 o 
   9   7 -24     6605.93     6750.76    288.31 o 
  11   7 -24      892.09     1022.73    204.25 o 
  13   7 -24      157.66      264.70     92.90 o 
  15   7 -24      676.97      830.64    120.58 o 
 -12   8 -24      671.73      654.98     98.23 o 
 -10   8 -24      622.99      681.42    101.82 o 
  -8   8 -24      440.38      815.85    106.97 o 
  -6   8 -24      322.64      489.13    104.28 o 
  -4   8 -24     4215.55     4182.20    194.38 o 
  -2   8 -24     8351.94     7465.67    217.87 o 
   0   8 -24    10156.02     9244.96    216.36 o 
   2   8 -24     9577.07     9423.39    218.15 o 
   4   8 -24     2598.71     2589.47    100.75 o 
   6   8 -24     1378.70     1396.44     97.10 o 
   8   8 -24      746.15      801.37     97.48 o 
  10   8 -24     2278.34     2717.87    327.07 o 
  12   8 -24      462.70      525.74    112.47 o 
  14   8 -24     6109.43     7144.53    505.17 o 
 -11   9 -24     2810.83     2879.21    263.18 o 
  -9   9 -24      794.15      916.31    107.11 o 
  -7   9 -24       42.02       87.64     64.83 o 
  -5   9 -24      292.40      304.60     77.86 o 
  -3   9 -24    21502.32    20851.38    644.87 o 
  -1   9 -24     1723.26     1499.05    129.81 o 
   1   9 -24      433.41      461.63     53.11 o 
   3   9 -24     7909.75     7221.05    188.79 o 
   5   9 -24     9697.74     9418.00    274.52 o 
   7   9 -24      143.28      350.02    103.57 o 
   9   9 -24     9797.26     9563.85    373.69 o 
  11   9 -24      706.61      935.15    122.64 o 
  13   9 -24     2338.91     2476.94    196.04 o 
 -10  10 -24     2254.00     2325.31    164.05 o 
  -8  10 -24      970.97      796.54    110.39 o 
  -6  10 -24     1139.32     1008.72    144.33 o 
  -4  10 -24      796.32      787.03     98.51 o 
  -2  10 -24      390.71      545.30     74.22 o 
   0  10 -24     3270.63     2968.46    133.84 o 
   2  10 -24     5944.77     5612.08    195.41 o 
   4  10 -24     1620.25     1593.61     85.98 o 
   6  10 -24      449.35      825.82    136.59 o 
   8  10 -24     1029.94     1481.20    256.23 o 
  10  10 -24     1577.97     1838.73    159.18 o 
  12  10 -24     4185.04     4356.04    249.89 o 
  -9  11 -24     1768.17     2030.35    158.41 o 
  -7  11 -24      457.76      503.94    166.84 o 
  -5  11 -24     4100.61     4170.47    266.82 o 
  -3  11 -24     2416.97     2193.31    150.39 o 
  -1  11 -24      113.52      232.75     56.58 o 
   1  11 -24     2233.18     2303.87    103.56 o 
   3  11 -24     1636.22     1514.06     86.59 o 
   5  11 -24     2895.46     2659.62    140.09 o 
   7  11 -24     2587.40     2345.11    170.87 o 
   9  11 -24     3734.02     3923.59    230.71 o 
  11  11 -24      614.89      691.12    129.05 o 
  -8  12 -24     1366.00     1484.12    140.94 o 
  -6  12 -24     3295.35     3482.30    203.08 o 
  -4  12 -24     1491.83     1504.19    133.43 o 
  -2  12 -24     2805.05     2550.71    169.82 o 
   0  12 -24     1063.25      901.41     84.61 o 
   2  12 -24      619.04      720.44     68.38 o 
   4  12 -24     1119.87     1292.71    102.47 o 
   6  12 -24     3302.50     3240.22    197.28 o 
   8  12 -24      900.17      987.42    130.47 o 
  10  12 -24       65.16      275.82    140.36 o 
  -7  13 -24      154.99      206.67     87.76 o 
  -5  13 -24     1496.43     1592.11    167.18 o 
  -3  13 -24     2877.15     2637.94    364.48 o 
  -1  13 -24      386.58      560.70    102.29 o 
   1  13 -24    13267.84    12910.69    492.33 o 
   3  13 -24     8865.38     8349.44    229.83 o 
   5  13 -24      246.22      177.31     65.12 o 
   7  13 -24     4355.96     4303.24    243.60 o 
   9  13 -24     1604.05     1722.42    160.30 o 
  -4  14 -24     1188.70     1193.11    178.10 o 
  -2  14 -24       53.83       57.20     65.89 o 
   0  14 -24      296.42      330.20     82.67 o 
   2  14 -24     1307.34     1377.08    107.57 o 
   4  14 -24     1569.77     1488.48    114.88 o 
   6  14 -24     1810.84     1778.92    255.56 o 
   8  14 -24       30.04       56.46     76.10 o 
  -3  15 -24     3273.99     3524.86    216.43 o 
  -1  15 -24     5902.74     5787.36    277.73 o 
   1  15 -24      551.97      738.30     89.58 o 
   3  15 -24     1368.82     1309.36    127.87 o 
   5  15 -24     1061.12     1209.24    156.91 o 
 -13   1 -23      727.37      680.43     67.86 o 
 -11   1 -23     1226.47     1211.02     76.49 o 
  -9   1 -23     1202.48     1121.88     69.90 o 
  -7   1 -23      755.59      760.34     69.97 o 
  -5   1 -23      483.13      572.00     72.55 o 
  -3   1 -23    12946.81    12755.09    286.59 o 
  -1   1 -23    13112.27    12719.57    242.48 o 
   1   1 -23     7098.92     6577.94    226.77 o 
   3   1 -23     1815.00     1913.04     70.27 o 
   5   1 -23    38799.93    39272.38    663.14 o 
   7   1 -23    21119.00    19701.89    573.89 o 
   9   1 -23      997.89     1004.44    102.94 o 
  11   1 -23      847.17      740.07     99.91 o 
  13   1 -23     3596.48     3487.22    203.85 o 
  15   1 -23     4959.27     4974.46    209.62 o 
 -14   2 -23     2182.63     2162.36    227.76 o 
 -12   2 -23     5355.76     5115.25    156.78 o 
 -10   2 -23     4165.61     3822.06    127.22 o 
  -8   2 -23     2330.89     1940.28    136.17 o 
  -6   2 -23    55638.73    55873.81   1397.16 o 
  -4   2 -23     1571.47     1590.53     76.73 o 
  -2   2 -23     4016.10     4484.72    134.68 o 
   0   2 -23    15615.60    14592.71    274.97 o 
   2   2 -23    47248.40    47689.46    788.93 o 
   4   2 -23     5655.23     5875.93    144.60 o 
   6   2 -23      987.32     1320.27     66.89 o 
   8   2 -23      426.39      454.15     83.13 o 
  10   2 -23     2706.73     2949.71    172.74 o 
  12   2 -23     3110.55     3021.10    186.04 o 
  14   2 -23      545.04      634.59     99.09 o 
  16   2 -23     1927.65     2008.21    137.33 o 
 -13   3 -23     2989.03     3304.47    224.78 o 
 -11   3 -23     1551.69     1652.10    102.91 o 
  -9   3 -23     7775.75     7788.65    274.57 o 
  -7   3 -23      397.42      444.70     57.62 o 
  -5   3 -23      787.43      761.42     66.17 o 
  -3   3 -23     7461.81     7148.53    189.74 o 
  -1   3 -23    17999.59    18246.85    332.51 o 
   1   3 -23    15439.83    15401.30    290.44 o 
   3   3 -23      710.22      716.58     56.63 o 
   5   3 -23     1416.58     1407.52     63.86 o 
   7   3 -23    15226.95    14744.04    347.47 o 
   9   3 -23    11800.30    11364.97    386.69 o 
  11   3 -23     1767.82     1747.68    163.20 o 
  13   3 -23     2364.05     2233.04    188.69 o 
  15   3 -23      128.89      376.63     94.70 o 
 -14   4 -23     2257.94     2600.66    254.90 o 
 -12   4 -23      877.02      903.36     86.16 o 
 -10   4 -23     2479.90     2512.90    123.07 o 
  -8   4 -23     6168.84     5915.06    229.62 o 
  -6   4 -23     2053.65     2245.45    185.38 o 
  -4   4 -23    11185.18    10518.67    256.55 o 
  -2   4 -23     1106.63     1106.71    115.24 o 
   0   4 -23    12599.14    12245.19    241.73 o 
   2   4 -23     2079.14     2226.18     82.45 o 
   4   4 -23    14965.80    14204.98    279.09 o 
   6   4 -23    14412.63    13682.68    608.91 o 
   8   4 -23     4745.28     4485.50    212.08 o 
  10   4 -23     1431.70     1393.31    122.53 o 
  12   4 -23     8275.84     7779.28    329.11 o 
  14   4 -23     2038.90     2112.88    165.60 o 
  16   4 -23      984.81     1120.72    131.35 o 
 -13   5 -23      532.52      742.81    110.94 o 
 -11   5 -23    11345.44    11597.34    311.76 o 
  -9   5 -23     1460.72     1374.03    122.49 o 
  -7   5 -23     8164.84     7776.84    275.98 o 
  -5   5 -23     5108.52     4802.26    197.65 o 
  -3   5 -23    10595.41     9395.36    239.91 o 
  -1   5 -23    20807.77    18792.17    695.81 o 
   1   5 -23    11909.23    11540.36    236.57 o 
   3   5 -23     9689.68     9627.92    204.69 o 
   5   5 -23     4143.53     4004.00    118.34 o 
   7   5 -23    17008.68    15739.65    379.29 o 
   9   5 -23     2187.46     2342.24    155.66 o 
  11   5 -23      343.17      351.55     86.34 o 
  13   5 -23     3710.05     3572.43    213.94 o 
  15   5 -23     1837.50     1700.23    157.97 o 
 -12   6 -23      239.32      251.33    195.65 o 
 -10   6 -23     3393.23     3265.29    177.44 o 
  -8   6 -23     4823.84     4754.56    362.49 o 
  -6   6 -23    24857.67    23324.59    617.37 o 
  -4   6 -23     7267.59     6947.11    251.30 o 
  -2   6 -23     1428.37     1524.21     98.14 o 
   0   6 -23      397.13      408.35     43.45 o 
   2   6 -23    17925.91    17323.22    330.52 o 
   4   6 -23     2619.74     2800.11     98.91 o 
   6   6 -23      354.21      635.60    202.87 o 
   8   6 -23    15796.76    15339.15    378.11 o 
  10   6 -23     3039.11     3014.01    182.78 o 
  12   6 -23     2139.58     2121.61    195.31 o 
  14   6 -23      692.20      923.31    124.34 o 
 -13   7 -23     2869.21     3066.10    280.72 o 
 -11   7 -23     6124.95     5820.88    206.84 o 
  -9   7 -23      701.24      841.67    101.07 o 
  -7   7 -23     4718.42     4755.23    211.13 o 
  -5   7 -23     1252.17     1079.18    102.84 o 
  -3   7 -23     7646.33     7138.25    210.14 o 
  -1   7 -23     6394.58     5718.39    178.79 o 
   1   7 -23     5900.63     5159.96    142.34 o 
   3   7 -23     9503.80     8816.33    204.84 o 
   5   7 -23     1279.87     1251.42     74.37 o 
   7   7 -23      387.23      446.20     83.79 o 
   9   7 -23     2688.89     2544.05    168.91 o 
  11   7 -23     2809.44     2625.16    272.12 o 
  13   7 -23      625.20      892.67    129.11 o 
  15   7 -23      502.69      701.70    119.47 o 
 -12   8 -23      476.93      570.43    101.12 o 
 -10   8 -23     1728.55     1631.21    131.60 o 
  -8   8 -23     4556.01     3461.66    250.93 o 
  -6   8 -23     4822.00     4656.51    213.51 o 
  -4   8 -23     1984.78     1904.66    127.90 o 
  -2   8 -23     8744.72     8669.51    239.10 o 
   0   8 -23     5877.33     5372.19    159.50 o 
   2   8 -23     4215.30     3976.50    192.75 o 
   4   8 -23     2119.18     2124.72     91.54 o 
   6   8 -23    15224.24    14663.32    375.74 o 
   8   8 -23    14548.44    14875.88    378.48 o 
  10   8 -23    11503.57    10986.16    404.23 o 
  12   8 -23     4298.53     4405.19    261.85 o 
  14   8 -23     7486.52     8518.31    366.17 o 
 -11   9 -23     2665.69     2939.64    182.29 o 
  -9   9 -23      437.93      510.39     97.59 o 
  -7   9 -23      495.68      515.33     91.76 o 
  -5   9 -23     1712.31     1734.32    197.96 o 
  -3   9 -23    31999.58    31580.12    789.16 o 
  -1   9 -23    10773.38     9628.13    261.51 o 
   1   9 -23     1578.68     1654.38     83.03 o 
   3   9 -23     3028.84     2873.25    119.26 o 
   5   9 -23     2552.21     2324.58    122.49 o 
   7   9 -23     2358.02     2841.84    173.79 o 
   9   9 -23     2679.68     2567.91    178.06 o 
  11   9 -23     1811.63     2034.93    223.45 o 
  13   9 -23     1128.71     1289.55    144.67 o 
 -10  10 -23     3471.97     3596.40    204.08 o 
  -8  10 -23     6744.85     7170.81    430.35 o 
  -6  10 -23     6660.70     6101.63    256.69 o 
  -4  10 -23     7804.73     7391.59    282.13 o 
  -2  10 -23      474.32      533.48     67.90 o 
   0  10 -23     4558.49     4507.26    164.68 o 
   2  10 -23     3653.34     3468.29    125.36 o 
   4  10 -23     8354.70     7776.55    210.05 o 
   6  10 -23     2064.17     1979.66    147.72 o 
   8  10 -23    21435.56    20638.73    670.03 o 
  10  10 -23       52.90      216.33    142.02 o 
  12  10 -23     1517.69     1694.28    293.96 o 
  -9  11 -23     4270.20     4390.62    229.82 o 
  -7  11 -23      194.83      190.95     75.88 o 
  -5  11 -23     3197.35     3074.20    179.51 o 
  -3  11 -23     3262.11     2735.92    235.37 o 
  -1  11 -23      664.70      539.29     75.07 o 
   1  11 -23     1852.55     1662.71     88.57 o 
   3  11 -23     2317.13     2547.26    109.03 o 
   5  11 -23     1328.87     1193.20    137.05 o 
   7  11 -23      638.56      461.94     98.85 o 
   9  11 -23      959.45      962.35    124.22 o 
  11  11 -23     2883.93     3215.81    214.55 o 
  -8  12 -23      476.26      509.78    104.09 o 
  -6  12 -23    12961.12    12039.54    475.38 o 
  -4  12 -23     2199.00     2231.75    253.25 o 
  -2  12 -23      785.70      761.44     97.17 o 
   0  12 -23     5066.16     4945.08    188.25 o 
   2  12 -23     5701.10     5479.38    170.50 o 
   4  12 -23     3763.08     3515.35    162.72 o 
   6  12 -23     1144.96     1153.21    122.55 o 
   8  12 -23     1931.77     1973.21    163.36 o 
  10  12 -23     1059.29     1302.02    302.24 o 
  -7  13 -23     1059.26     1314.43    137.30 o 
  -5  13 -23     2650.38     2638.63    180.69 o 
  -3  13 -23     3654.95     3581.15    214.85 o 
  -1  13 -23      447.30      574.76     94.05 o 
   1  13 -23     1619.27     1470.19    106.82 o 
   3  13 -23      110.39      202.15     52.70 o 
   5  13 -23      493.28      676.16    112.82 o 
   7  13 -23     4229.02     3859.50    227.21 o 
   9  13 -23     2179.67     2180.45    177.22 o 
  -6  14 -23     1690.18     1856.93    162.25 o 
  -4  14 -23     2327.68     2445.39    202.27 o 
  -2  14 -23     5887.99     5180.22    253.64 o 
   0  14 -23       30.60       81.72     54.24 o 
   2  14 -23     1338.09     1382.25     93.73 o 
   4  14 -23      887.35     1079.14    126.31 o 
   6  14 -23     4654.43     4795.78    255.15 o 
   8  14 -23      976.34      905.12    126.49 o 
  -3  15 -23     2603.38     2512.67    183.16 o 
  -1  15 -23      733.16      897.36    120.60 o 
   1  15 -23      147.53      133.53     59.94 o 
   3  15 -23     1178.84     1224.06    108.40 o 
   5  15 -23     2304.00     1996.21    168.77 o 
 -14   0 -22      985.90      791.85    144.33 o 
 -12   0 -22     5553.61     5138.97    220.49 o 
 -10   0 -22      152.14      191.46     85.41 o 
  -8   0 -22    52138.96    50568.57   1141.30 o 
  -6   0 -22     2038.59     2104.10    172.80 o 
  -4   0 -22    45686.83    45208.99   1462.54 o 
  -2   0 -22    56617.64    54193.99   1227.76 o 
   0   0 -22     3210.57     2896.62    117.75 o 
   2   0 -22     7920.08     6263.76    202.45 o 
   4   0 -22     2004.21     1743.87     92.09 o 
   6   0 -22     3645.94     4104.48    177.11 o 
   8   0 -22    35930.71    34869.24   1300.99 o 
  10   0 -22    15488.91    14896.86    642.88 o 
  12   0 -22    21674.04    19701.59    875.94 o 
  14   0 -22     5330.20     5172.32    247.60 o 
  16   0 -22     2868.92     2874.10    280.72 o 
 -13   1 -22     1392.89     1567.75    115.03 o 
 -11   1 -22     1158.65     1142.28     73.55 o 
  -9   1 -22     1410.58     1425.37     77.31 o 
  -7   1 -22     3417.16     3132.45    134.86 o 
  -5   1 -22     1644.47     1623.84    155.26 o 
  -3   1 -22    10254.13    10123.99    231.35 o 
  -1   1 -22    10617.29    10310.41    204.98 o 
   1   1 -22    27362.01    26294.45    453.74 o 
   3   1 -22     2820.55     3319.75     93.73 o 
   5   1 -22    14031.30    13718.16    263.23 o 
   7   1 -22     4684.47     3924.40    243.65 o 
   9   1 -22     3999.31     3598.44    265.83 o 
  11   1 -22     1288.50      992.82    107.57 o 
  13   1 -22      359.23      341.89     83.14 o 
  15   1 -22     4000.87     3987.33    196.54 o 
 -14   2 -22      800.77      874.61    160.89 o 
 -12   2 -22      848.74     1036.56     74.75 o 
 -10   2 -22     2439.59     2275.40     96.82 o 
  -8   2 -22      727.69     1056.29     76.94 o 
  -6   2 -22    20959.78    21129.04    429.60 o 
  -4   2 -22     1788.13     1697.16     78.32 o 
  -2   2 -22    35659.21    36186.93    599.49 o 
   0   2 -22     5509.71     4758.60    118.14 o 
   2   2 -22    25972.52    25591.73    444.12 o 
   4   2 -22     3855.66     3945.19    105.38 o 
   6   2 -22      487.68      510.74     40.36 o 
   8   2 -22     2217.83     2306.54    145.58 o 
  10   2 -22     3397.50     3635.50    270.46 o 
  12   2 -22     6597.77     6078.65    274.00 o 
  14   2 -22      107.70      144.66     53.92 o 
  16   2 -22     2193.63     2346.19    145.75 o 
 -13   3 -22    10881.47    10477.98    362.47 o 
 -11   3 -22      442.00      516.42     67.00 o 
  -9   3 -22     8312.59     7783.86    218.91 o 
  -7   3 -22      995.33     1063.35     71.81 o 
  -5   3 -22      799.09      834.17     61.86 o 
  -3   3 -22     3211.15     3371.85    116.02 o 
  -1   3 -22      195.87      525.05     83.43 o 
   1   3 -22    15898.64    16841.37    309.94 o 
   3   3 -22     1242.04     1216.40    114.11 o 
   5   3 -22     4672.82     4678.25    122.04 o 
   7   3 -22     7033.42     6449.64    269.26 o 
   9   3 -22     2696.36     2555.05    155.04 o 
  11   3 -22     3234.23     2913.32    178.82 o 
  13   3 -22     2298.47     2154.61    161.91 o 
  15   3 -22     3444.38     3561.64    176.33 o 
 -14   4 -22      426.07      529.00    157.58 o 
 -12   4 -22      610.39      716.27     83.78 o 
 -10   4 -22     9975.21     9010.87    254.32 o 
  -8   4 -22     5949.12     5751.04    324.75 o 
  -6   4 -22     1232.49     1226.68     99.72 o 
  -4   4 -22    11028.03     9935.03    242.75 o 
  -2   4 -22     2287.99     1841.84     68.58 o 
   0   4 -22     4052.20     3825.98    106.18 o 
   2   4 -22    11338.78    10403.00    216.65 o 
   4   4 -22    30443.72    29641.07    514.34 o 
   6   4 -22      509.63      554.31     64.33 o 
   8   4 -22     2245.24     2060.55    140.79 o 
  10   4 -22     4492.21     4261.55    213.21 o 
  12   4 -22     7197.17     6730.40    295.55 o 
  14   4 -22     2313.25     2280.87    172.43 o 
  16   4 -22     1297.61     1371.86    116.50 o 
 -13   5 -22     1445.06     1714.50    143.02 o 
 -11   5 -22     2480.13     2735.53    134.10 o 
  -9   5 -22    10040.69     8949.11    305.23 o 
  -7   5 -22     3599.76     3336.14    166.63 o 
  -5   5 -22     6944.10     6866.59    331.37 o 
  -3   5 -22     1594.00     1622.16     84.01 o 
  -1   5 -22     4586.34     4574.81    122.15 o 
   1   5 -22     8526.56     8649.21    190.95 o 
   3   5 -22    14882.95    14326.73    283.76 o 
   5   5 -22      905.52      913.63     56.97 o 
   7   5 -22     5560.94     5909.58    272.43 o 
   9   5 -22     9756.95     8979.52    335.78 o 
  11   5 -22     9210.91     8527.79    336.94 o 
  13   5 -22     1343.49     1391.10    135.37 o 
  15   5 -22     1740.14     1665.03    154.12 o 
 -12   6 -22      484.76      605.68    104.92 o 
 -10   6 -22      406.38      423.97     85.14 o 
  -8   6 -22     3732.81     3808.61    180.45 o 
  -6   6 -22    23019.40    23982.98    624.93 o 
  -4   6 -22     3355.81     3152.59    154.55 o 
  -2   6 -22     1646.98     1659.31    106.30 o 
   0   6 -22      882.84      796.53     52.47 o 
   2   6 -22     3550.23     3316.67    105.38 o 
   4   6 -22     8372.93     8822.33    198.89 o 
   6   6 -22     3991.36     3687.94    144.13 o 
   8   6 -22    11800.47    11512.90    305.32 o 
  10   6 -22      455.57      475.48     96.06 o 
  12   6 -22      367.33      462.77     99.90 o 
  14   6 -22      190.60      386.14     98.51 o 
 -13   7 -22     4666.98     5164.43    299.26 o 
 -11   7 -22     2451.20     2386.54    128.45 o 
  -9   7 -22      110.02      152.82    101.30 o 
  -7   7 -22     6722.51     6078.30    281.05 o 
  -5   7 -22     4355.01     4499.38    207.89 o 
  -3   7 -22    27060.98    25887.71    540.04 o 
  -1   7 -22     7700.92     7360.22    174.72 o 
   1   7 -22    22574.92    20191.41    560.71 o 
   3   7 -22    16860.58    15882.61    316.41 o 
   5   7 -22     7035.10     6208.37    170.86 o 
   7   7 -22    12807.49    11394.95    313.83 o 
   9   7 -22       31.30      140.16    206.57 o 
  11   7 -22     6135.63     5926.81    274.27 o 
  13   7 -22     9240.91     9158.96    376.67 o 
  15   7 -22     1364.22     1373.88    143.83 o 
 -12   8 -22      623.35      572.34    103.78 o 
 -10   8 -22      812.19      789.67    122.49 o 
  -8   8 -22      346.95      345.31     82.62 o 
  -6   8 -22     3520.12     3354.97    258.21 o 
  -4   8 -22     3072.45     3009.46    160.23 o 
  -2   8 -22     2529.79     2305.50    188.33 o 
   0   8 -22       96.67      138.50     34.95 o 
   2   8 -22     3027.58     2925.57    104.86 o 
   4   8 -22     4707.55     4573.38    137.51 o 
   6   8 -22    32518.67    30635.63    668.58 o 
   8   8 -22     7780.54     8104.36    320.28 o 
  10   8 -22      494.02      830.70    152.94 o 
  12   8 -22      378.45      675.75    137.38 o 
  14   8 -22     5332.59     5917.03    452.20 o 
 -11   9 -22     4259.28     3957.93    303.23 o 
  -9   9 -22       29.26      -42.75     67.20 o 
  -7   9 -22      190.38      149.05     64.95 o 
  -5   9 -22     7222.40     6647.17    316.14 o 
  -3   9 -22     9641.31     9595.87    795.49 o 
  -1   9 -22     2619.58     2221.53    111.09 o 
   1   9 -22     4000.60     3909.66    151.10 o 
   3   9 -22    23287.90    21457.19    416.14 o 
   5   9 -22     3243.11     2798.07    131.39 o 
   7   9 -22     6780.32     6671.38    283.23 o 
   9   9 -22      535.33      600.94    100.37 o 
  11   9 -22     2169.54     2516.63    184.28 o 
  13   9 -22      695.62      892.73    123.46 o 
 -10  10 -22      688.21      385.85     94.56 o 
  -8  10 -22     1092.09     1132.55    118.57 o 
  -6  10 -22     1220.49     1132.33    113.30 o 
  -4  10 -22     6346.11     6020.07    249.68 o 
  -2  10 -22       12.64       41.47     49.37 o 
   0  10 -22     1968.43     1872.02     88.72 o 
   2  10 -22    12257.48    11028.09    254.41 o 
   4  10 -22      275.88      545.10     58.85 o 
   6  10 -22     3264.02     3220.06    182.13 o 
   8  10 -22     1266.91     1509.47    139.22 o 
  10  10 -22       75.91      352.59    100.16 o 
  12  10 -22     1932.57     1862.90    162.51 o 
  -9  11 -22     4560.83     4571.77    232.26 o 
  -7  11 -22     1477.32     1533.90    163.20 o 
  -5  11 -22      184.94      228.29     73.04 o 
  -3  11 -22     3398.51     3434.26    184.20 o 
  -1  11 -22     2356.07     2205.90    119.61 o 
   1  11 -22       40.80       55.24     36.14 o 
   3  11 -22     1155.80     1016.24     72.21 o 
   5  11 -22      818.38      707.66     98.19 o 
   7  11 -22      570.29      618.31    108.93 o 
   9  11 -22     1237.42     1210.49    132.21 o 
  11  11 -22      549.38      548.53    178.76 o 
  -8  12 -22     1003.22     1350.90    135.99 o 
  -6  12 -22     3536.39     3739.10    327.07 o 
  -4  12 -22     2776.05     2756.00    232.06 o 
  -2  12 -22      967.43      922.64    118.18 o 
   0  12 -22     4526.11     3965.85    165.16 o 
   2  12 -22       80.58      114.38     57.15 o 
   4  12 -22      857.46     1021.31     88.45 o 
   6  12 -22     1379.24     1971.41    152.57 o 
   8  12 -22     1563.24     1883.58    169.49 o 
  10  12 -22     1947.55     1779.26    162.50 o 
  -7  13 -22     1449.87     1834.80    249.94 o 
  -5  13 -22     3300.48     3369.91    211.54 o 
  -3  13 -22      299.60      433.22     92.21 o 
  -1  13 -22      906.48      914.91    111.56 o 
   1  13 -22      154.56      222.05     51.97 o 
   3  13 -22      747.66      842.11     83.98 o 
   5  13 -22      200.98      402.45    100.79 o 
   7  13 -22     1482.67     1643.76    164.86 o 
   9  13 -22     2990.76     2759.36    197.15 o 
  -6  14 -22     4223.34     4998.67    255.46 o 
  -4  14 -22     2107.90     2191.87    168.86 o 
  -2  14 -22     1176.11      995.54    122.25 o 
   0  14 -22      737.71      739.70     87.03 o 
   2  14 -22     6898.43     7135.19    211.17 o 
   4  14 -22     5729.70     5505.96    311.51 o 
   6  14 -22     1265.50     1350.08    141.31 o 
   8  14 -22     3020.60     2870.67    202.82 o 
  -3  15 -22     2930.15     3052.04    201.61 o 
  -1  15 -22     2309.81     2037.08    161.72 o 
   1  15 -22       61.57      106.87     57.64 o 
   3  15 -22     2131.93     2052.93    139.00 o 
   5  15 -22       15.41       92.00     74.35 o 
   7  15 -22     3190.49     3256.93    213.88 o 
   0  16 -22     1210.63     1085.16    129.17 o 
   2  16 -22     4108.10     4051.17    188.59 o 
 -15   1 -21      762.67     1049.34    119.61 o 
 -13   1 -21     2509.14     2691.62    131.41 o 
 -11   1 -21     3581.97     3543.34    122.50 o 
  -9   1 -21     1210.01     1227.55     71.66 o 
  -7   1 -21     2070.31     2154.55    135.33 o 
  -5   1 -21     2228.40     2353.59    123.53 o 
  -3   1 -21    17808.47    17974.61    310.55 o 
  -1   1 -21    28919.28    28934.29    488.20 o 
   1   1 -21    11564.72    11301.50    323.86 o 
   3   1 -21    12718.31    13212.66    436.06 o 
   5   1 -21      409.54      505.99     48.67 o 
   7   1 -21     4668.34     4589.78    141.62 o 
   9   1 -21      333.86      356.16     91.70 o 
  11   1 -21      927.04      840.30     98.62 o 
  13   1 -21     2421.73     2151.35    106.07 o 
  15   1 -21      183.84      298.42     64.89 o 
  17   1 -21      932.89      967.85    113.89 o 
 -14   2 -21      807.90      920.95    111.23 o 
 -12   2 -21     3093.20     2888.43    114.15 o 
 -10   2 -21     1352.41     1309.92     74.57 o 
  -8   2 -21     1420.43     1342.36     82.43 o 
  -6   2 -21    26729.35    24178.74    775.94 o 
  -4   2 -21     2273.73     1715.86     76.80 o 
  -2   2 -21    14315.51    14591.03    290.89 o 
   0   2 -21      192.76      135.32     37.41 o 
   2   2 -21    42350.70    40775.41    684.09 o 
   4   2 -21    14904.41    15953.75    307.96 o 
   6   2 -21     2016.04     1625.04     62.98 o 
   8   2 -21     7926.47     8077.43    299.38 o 
  10   2 -21     3797.29     3271.58    181.81 o 
  12   2 -21     2933.25     3060.04    123.20 o 
  14   2 -21      850.66      860.55     86.81 o 
  16   2 -21     2420.58     2626.88    154.53 o 
 -13   3 -21     1481.50     1819.37    141.30 o 
 -11   3 -21      471.58      576.42     69.11 o 
  -9   3 -21    13679.64    13583.56    483.52 o 
  -7   3 -21     1495.96     1332.75     77.08 o 
  -5   3 -21     7095.20     6686.67    281.45 o 
  -3   3 -21      373.49      454.23     48.11 o 
  -1   3 -21     3992.10     4584.86    110.85 o 
   1   3 -21     1926.09     1919.67    102.54 o 
   3   3 -21    23413.29    24642.05    430.74 o 
   5   3 -21       19.55       86.70     28.76 o 
   7   3 -21     5846.45     5747.14    177.50 o 
   9   3 -21     9367.55     8628.51    311.97 o 
  11   3 -21     1446.11     1475.37    128.96 o 
  13   3 -21     6012.12     5965.96    223.00 o 
  15   3 -21       92.59      175.09     60.43 o 
 -14   4 -21      502.50      639.57    160.89 o 
 -12   4 -21      587.00      650.26     76.90 o 
 -10   4 -21     5824.70     5583.82    187.82 o 
  -8   4 -21     2009.94     2094.97    130.78 o 
  -6   4 -21     9561.93     9312.41    297.50 o 
  -4   4 -21     7410.76     6213.43    427.54 o 
  -2   4 -21     6303.36     5849.17    138.03 o 
   0   4 -21     7331.34     7144.70    160.26 o 
   2   4 -21     4002.83     3785.86    106.55 o 
   4   4 -21    23511.66    23369.13    412.62 o 
   6   4 -21     6656.01     6508.25    247.04 o 
   8   4 -21     4602.60     4593.81    156.09 o 
  10   4 -21     2312.31     2345.27    156.04 o 
  12   4 -21     4569.95     4478.86    228.00 o 
  14   4 -21     1443.35     1366.13    107.57 o 
  16   4 -21      206.22      327.91    101.32 o 
 -13   5 -21     2451.36     2769.73    174.62 o 
 -11   5 -21    22595.99    22138.25    492.36 o 
  -9   5 -21     1249.09     1463.68    137.71 o 
  -7   5 -21    10455.04    10131.36    438.96 o 
  -5   5 -21     9089.50     9629.35    300.35 o 
  -3   5 -21    17280.66    13928.86    723.15 o 
  -1   5 -21    16200.10    15201.65    289.33 o 
   1   5 -21    76958.09    77614.79   1227.67 o 
   3   5 -21    11151.54    11074.16    228.95 o 
   5   5 -21     5674.97     5693.58    141.89 o 
   7   5 -21    43743.95    43828.38   1235.75 o 
   9   5 -21    10343.09    10170.80    359.08 o 
  11   5 -21     6471.99     5749.07    313.83 o 
  13   5 -21      511.70      537.53     99.60 o 
  15   5 -21     1906.55     1978.31    135.26 o 
 -14   6 -21     3751.18     3996.99    321.77 o 
 -12   6 -21      211.06      342.80    118.18 o 
 -10   6 -21     3673.71     3179.79    169.48 o 
  -8   6 -21     4419.32     4127.87    247.95 o 
  -6   6 -21    60672.50    62578.64   1410.61 o 
  -4   6 -21     7470.01     7455.44    256.86 o 
  -2   6 -21     1333.51     1187.97    143.77 o 
   0   6 -21     5301.76     5210.55    135.74 o 
   2   6 -21      664.48      593.93     48.29 o 
   4   6 -21     3382.89     3016.35    112.19 o 
   6   6 -21    11673.19    11698.25    298.63 o 
   8   6 -21     4459.35     4461.97    163.38 o 
  10   6 -21     2597.48     2166.14    153.09 o 
  12   6 -21     2766.65     2466.57    227.09 o 
  14   6 -21     3067.92     3348.54    212.36 o 
 -13   7 -21      225.88      274.90     87.07 o 
 -11   7 -21      506.19      565.15     76.55 o 
  -9   7 -21      451.52      563.97    144.00 o 
  -7   7 -21     1433.37     1322.84    171.15 o 
  -5   7 -21    20241.46    19663.69    536.60 o 
  -3   7 -21     1217.66     1409.27    236.82 o 
  -1   7 -21     1479.35     1812.04    117.14 o 
   1   7 -21    15614.65    14791.47    295.90 o 
   3   7 -21     6423.38     5902.91    190.90 o 
   5   7 -21     6131.42     6169.59    159.55 o 
   7   7 -21     8305.08     7918.25    301.56 o 
   9   7 -21      168.46      202.27     74.91 o 
  11   7 -21     1364.50     1344.94    133.31 o 
  13   7 -21     1734.13     2300.53    207.56 o 
  15   7 -21      720.62      834.91    119.23 o 
 -12   8 -21     2108.45     2096.06    179.76 o 
 -10   8 -21      732.03      564.13     92.61 o 
  -8   8 -21      700.83      550.90     90.57 o 
  -6   8 -21     5001.26     4522.31    206.15 o 
  -4   8 -21     3992.13     4016.06    183.74 o 
  -2   8 -21      646.37      689.09     66.07 o 
   0   8 -21     1324.77     1498.99    106.45 o 
   2   8 -21      488.95      542.15     53.42 o 
   4   8 -21      181.24      258.77     45.84 o 
   6   8 -21    12436.92    11850.51    398.16 o 
   8   8 -21     1657.27     1990.53    146.78 o 
  10   8 -21     3674.58     3501.66    203.08 o 
  12   8 -21     7686.39     7730.81    328.77 o 
  14   8 -21     2051.62     2711.23    298.60 o 
 -11   9 -21    11097.74    11175.96    544.89 o 
  -9   9 -21      682.58      644.10     92.61 o 
  -7   9 -21     3000.95     2954.92    166.69 o 
  -5   9 -21      710.00      844.27    157.91 o 
  -3   9 -21     2630.52     2349.09    144.52 o 
  -1   9 -21    15400.96    14123.77    294.20 o 
   1   9 -21      843.32      683.77     59.93 o 
   3   9 -21     6081.92     5505.40    161.60 o 
   5   9 -21     5927.33     5596.93    242.20 o 
   7   9 -21     5876.71     6146.44    269.80 o 
   9   9 -21      645.67      601.42     93.60 o 
  11   9 -21     7747.08     7895.27    336.69 o 
  13   9 -21      235.53      499.52    115.20 o 
 -10  10 -21     6309.78     5483.84    309.85 o 
  -8  10 -21     1632.54     1626.67    130.37 o 
  -6  10 -21     6763.55     6691.08    267.98 o 
  -4  10 -21     1088.85      989.92    103.41 o 
  -2  10 -21     8435.48     7584.32    228.96 o 
   0  10 -21     1495.12     1558.24     80.94 o 
   2  10 -21      746.83      752.84     83.04 o 
   4  10 -21     7447.18     6952.44    257.63 o 
   6  10 -21      316.38      469.44     92.14 o 
   8  10 -21     5623.48     5261.30    252.76 o 
  10  10 -21      286.73      337.53     94.01 o 
  12  10 -21     1560.62     1497.31    145.74 o 
  -9  11 -21     3655.92     3755.71    207.52 o 
  -7  11 -21      117.09      156.35     87.39 o 
  -5  11 -21     3716.97     3303.49    185.20 o 
  -3  11 -21     5105.24     5202.12    230.24 o 
  -1  11 -21     2672.02     2674.86    130.98 o 
   1  11 -21     2411.70     2071.75    107.41 o 
   3  11 -21      135.44       78.03     47.57 o 
   5  11 -21     2179.66     1761.34    153.27 o 
   7  11 -21      220.10      368.89    115.86 o 
   9  11 -21     1085.44     1338.11    137.23 o 
  11  11 -21      245.27      236.64     92.64 o 
  -8  12 -21     4194.43     5182.80    247.77 o 
  -6  12 -21     1461.01     1286.37    126.79 o 
  -4  12 -21      502.06      606.93    125.46 o 
  -2  12 -21      456.66      522.82     85.59 o 
   0  12 -21     9029.89     8290.42    278.29 o 
   2  12 -21    10372.68    10046.87    316.12 o 
   4  12 -21     4257.61     4123.06    163.86 o 
   6  12 -21     9107.58     8484.40    340.57 o 
   8  12 -21     2971.94     2802.33    279.40 o 
  10  12 -21     1506.61     1444.98    149.70 o 
  -7  13 -21     1083.48     1184.38    127.62 o 
  -5  13 -21      924.13     1053.34    117.93 o 
  -3  13 -21     2367.09     2145.21    154.87 o 
  -1  13 -21      300.20      282.48     96.33 o 
   1  13 -21     1512.42     1356.38     87.46 o 
   3  13 -21      662.02      645.27     79.87 o 
   5  13 -21     1754.17     1713.82    146.64 o 
   7  13 -21     8526.94     7773.76    335.87 o 
   9  13 -21     2412.25     2762.22    196.86 o 
  -6  14 -21     2171.14     1957.26    162.97 o 
  -4  14 -21     1299.12     1117.01    125.77 o 
  -2  14 -21     6507.19     6350.11    279.58 o 
   0  14 -21       78.47      148.97     64.13 o 
   2  14 -21     1260.61     1428.13    124.21 o 
   4  14 -21     2075.19     1899.36    154.60 o 
   6  14 -21      263.22      404.01    102.63 o 
   8  14 -21     2439.84     2657.81    240.00 o 
  -5  15 -21     1215.51     1152.12    134.71 o 
  -3  15 -21     3712.35     3218.40    233.72 o 
  -1  15 -21      970.16      819.71    110.39 o 
   1  15 -21     1599.33     1734.98    155.04 o 
   3  15 -21      274.07      614.36     87.10 o 
   5  15 -21      782.96      862.27    137.05 o 
   7  15 -21      470.86      548.85    117.05 o 
  -2  16 -21     2480.38     2116.75    174.57 o 
   0  16 -21      374.04      441.92    102.94 o 
   2  16 -21      383.87      449.41    124.80 o 
   4  16 -21      341.68      597.17    117.99 o 
 -14   0 -20      729.85      676.65    137.71 o 
 -12   0 -20     1572.38     1519.73    117.97 o 
 -10   0 -20    23177.13    23875.53    604.87 o 
  -8   0 -20    19890.03    19735.11    506.73 o 
  -6   0 -20     1285.25     1218.89    131.09 o 
  -4   0 -20     2346.17     2311.99    162.21 o 
  -2   0 -20    19019.26    16747.12    420.80 o 
   0   0 -20     1198.09     1669.95     95.01 o 
   2   0 -20     5662.53     5097.17    170.93 o 
   4   0 -20     2674.13     3546.09    133.63 o 
   6   0 -20    18146.36    17839.79    502.52 o 
   8   0 -20    53621.66    47062.16   1687.65 o 
  10   0 -20    74098.66    70864.03   2481.49 o 
  12   0 -20     2594.00     2748.33    213.19 o 
  14   0 -20    10942.31    11334.53    766.03 o 
  16   0 -20    20872.64    21563.31    897.12 o 
 -15   1 -20      572.62      656.62    105.18 o 
 -13   1 -20     3420.84     3682.53    207.39 o 
 -11   1 -20     2570.55     2605.96    103.57 o 
  -9   1 -20     4448.05     4128.74    125.62 o 
  -7   1 -20     7583.00     7679.02    222.26 o 
  -5   1 -20      968.02     1227.83     89.65 o 
  -3   1 -20    30877.43    32098.62    580.55 o 
  -1   1 -20    28700.57    28473.68    480.19 o 
   1   1 -20    25526.06    25101.40    430.11 o 
   3   1 -20    48557.41    54571.91    884.30 o 
   5   1 -20     3357.60     3631.03    129.68 o 
   7   1 -20     6685.20     6205.68    171.05 o 
   9   1 -20      625.83      497.50     76.41 o 
  11   1 -20      657.79      660.91     59.98 o 
  13   1 -20     3325.86     2949.77    125.33 o 
  15   1 -20     1912.19     1949.80    124.83 o 
  17   1 -20     2753.48     2747.13    158.73 o 
 -14   2 -20      648.50      811.29    108.52 o 
 -12   2 -20       36.94       49.77     40.77 o 
 -10   2 -20     5577.48     5153.36    146.13 o 
  -8   2 -20     4254.07     4141.67    138.82 o 
  -6   2 -20    12411.79    12389.46    331.95 o 
  -4   2 -20     5855.49     5622.17    195.21 o 
  -2   2 -20    31139.23    31773.33    530.71 o 
   0   2 -20     5755.43     4951.89    116.57 o 
   2   2 -20     5481.17     4196.58    106.90 o 
   4   2 -20    58024.18    64280.34   1040.93 o 
   6   2 -20      399.25      331.48     37.34 o 
   8   2 -20    19366.89    19132.92    576.35 o 
  10   2 -20     4443.78     4110.82    295.29 o 
  12   2 -20     4096.14     3898.54    140.97 o 
  14   2 -20      283.95      288.82     66.16 o 
  16   2 -20     1566.30     1575.62    120.44 o 
 -15   3 -20     2025.96     1767.10    213.19 o 
 -13   3 -20     5907.47     6307.32    260.83 o 
 -11   3 -20     2424.90     2072.60     94.10 o 
  -9   3 -20    23216.94    22864.11    475.52 o 
  -7   3 -20     2743.36     2349.45    101.04 o 
  -5   3 -20     4643.86     4691.49    137.04 o 
  -3   3 -20      170.57      287.88     78.15 o 
  -1   3 -20      121.01      237.62     29.41 o 
   1   3 -20     1053.85     1123.56     63.67 o 
   3   3 -20    38556.66    40196.62    676.02 o 
   5   3 -20     6066.01     6679.06    176.89 o 
   7   3 -20     7936.24     7084.59    303.45 o 
   9   3 -20      863.86      997.01    125.13 o 
  11   3 -20      277.50      656.76    224.78 o 
  13   3 -20     1143.84     1041.93     94.03 o 
  15   3 -20     1244.61     1370.17    107.58 o 
 -14   4 -20      435.83      548.20    141.02 o 
 -12   4 -20      312.47      357.25     66.57 o 
 -10   4 -20     4015.66     3808.37    150.45 o 
  -8   4 -20     3418.67     3047.50    152.52 o 
  -6   4 -20     2265.08     2097.85     97.29 o 
  -4   4 -20    14683.92    13084.54    286.34 o 
  -2   4 -20    13515.66    13038.76    248.17 o 
   0   4 -20     1450.69     1289.99     56.93 o 
   2   4 -20     1973.06     2128.78     90.09 o 
   4   4 -20    20769.18    21319.71    380.14 o 
   6   4 -20     8251.20     7836.42    174.83 o 
   8   4 -20    24105.70    23530.54    884.08 o 
  10   4 -20     3449.25     3454.55    187.37 o 
  12   4 -20      384.80      597.00     79.89 o 
  14   4 -20     1275.78     1292.40    103.59 o 
  16   4 -20      257.77      324.80     74.77 o 
 -13   5 -20     2754.76     2699.05    221.47 o 
 -11   5 -20      695.96     1105.71    108.62 o 
  -9   5 -20    28920.47    28324.34    705.74 o 
  -7   5 -20    26507.23    25883.84    654.23 o 
  -5   5 -20     7831.07     8324.51    401.88 o 
  -3   5 -20      183.60      314.00     71.83 o 
  -1   5 -20     8802.82    10251.76    258.21 o 
   1   5 -20     5175.62     5147.48    161.60 o 
   3   5 -20     1800.54     1725.87     71.29 o 
   5   5 -20     4735.62     4462.08    121.37 o 
   7   5 -20    10211.85     9865.00    311.65 o 
   9   5 -20    14341.28    13296.81    536.95 o 
  11   5 -20      169.97      213.32     70.53 o 
  13   5 -20     1082.69     1300.23    145.42 o 
  15   5 -20      451.54      522.76     88.79 o 
 -14   6 -20     5605.13     6192.62    337.33 o 
 -12   6 -20      643.47      583.40    164.86 o 
 -10   6 -20     4529.22     4214.07    195.74 o 
  -8   6 -20      522.40      533.25     77.24 o 
  -6   6 -20    38311.55    38513.53    939.53 o 
  -4   6 -20     7986.67     7524.15    254.86 o 
  -2   6 -20     3534.47     3509.66    102.83 o 
   0   6 -20     5378.81     5382.54    136.21 o 
   2   6 -20     1234.58     1082.51     58.85 o 
   4   6 -20     1685.08     1927.44     77.69 o 
   6   6 -20    27605.51    27531.70    593.80 o 
   8   6 -20      245.72      514.63     87.06 o 
  10   6 -20     2039.60     1689.22    133.42 o 
  12   6 -20     1934.95     1662.38    143.36 o 
  14   6 -20      280.17      515.82    101.12 o 
  16   6 -20      179.07      294.59     79.60 o 
 -13   7 -20      405.30      595.56    107.88 o 
 -11   7 -20     1143.15     1106.90     89.33 o 
  -9   7 -20     6279.44     5520.99    230.73 o 
  -7   7 -20      187.23      208.56     68.58 o 
  -5   7 -20     8059.96     8276.35    286.02 o 
  -3   7 -20    13081.22    12334.33    431.43 o 
  -1   7 -20     8201.10     7989.70    223.42 o 
   1   7 -20     8113.70     7744.26    207.12 o 
   3   7 -20    29576.37    28041.82    565.74 o 
   5   7 -20      927.26     1201.63     75.88 o 
   7   7 -20    17872.51    17517.73    529.96 o 
   9   7 -20    12286.27    11881.49    412.92 o 
  11   7 -20     4872.06     4830.02    245.95 o 
  13   7 -20    13171.43    13216.87    476.01 o 
  15   7 -20     4575.07     4699.85    262.86 o 
 -12   8 -20     3894.56     4013.27    215.82 o 
 -10   8 -20       71.16       36.73     56.46 o 
  -8   8 -20     1028.43     1032.66    101.11 o 
  -6   8 -20     8281.98     7755.58    280.53 o 
  -4   8 -20     3983.09     3556.61    174.20 o 
  -2   8 -20      887.81      833.43     70.21 o 
   0   8 -20     4755.55     4790.52    153.09 o 
   2   8 -20     5199.50     5204.66    144.07 o 
   4   8 -20     1741.19     1700.70     90.76 o 
   6   8 -20     5884.65     5428.50    237.35 o 
   8   8 -20     2606.35     2633.29    167.01 o 
  10   8 -20     1467.42     1555.38    136.38 o 
  12   8 -20      287.17      480.54    102.80 o 
  14   8 -20     1904.61     2193.76    176.19 o 
 -11   9 -20     1282.76     1744.59    199.29 o 
  -9   9 -20      485.42      525.97     93.67 o 
  -7   9 -20     3428.56     3204.20    238.02 o 
  -5   9 -20     2895.92     2640.77    151.04 o 
  -3   9 -20     5126.56     5327.63    219.69 o 
  -1   9 -20     1996.39     1749.19     85.58 o 
   1   9 -20      389.41      425.53     51.26 o 
   3   9 -20     3101.84     2700.82    119.68 o 
   5   9 -20     1804.40     1719.54     97.96 o 
   7   9 -20     7167.92     6470.00    273.20 o 
   9   9 -20      124.68      210.59     77.77 o 
  11   9 -20     1223.25     1423.34    140.70 o 
  13   9 -20     3314.95     3627.61    224.90 o 
 -12  10 -20      959.82     1093.10    186.71 o 
 -10  10 -20     1678.71     2040.06    148.71 o 
  -8  10 -20      529.96      558.02     97.94 o 
  -6  10 -20    18600.43    18215.55    526.26 o 
  -4  10 -20      388.55      531.93     80.12 o 
  -2  10 -20     1714.51     1783.20    115.37 o 
   0  10 -20      717.20      646.22     57.06 o 
   2  10 -20      430.73      609.60    143.96 o 
   4  10 -20     7604.00     7291.37    218.81 o 
   6  10 -20      589.23      503.39     90.18 o 
   8  10 -20     4536.29     4247.22    222.99 o 
  10  10 -20      605.13     1017.61    122.21 o 
  12  10 -20      935.12      881.18    135.40 o 
 -11  11 -20     4777.61     4823.93    335.68 o 
  -9  11 -20     5127.22     5235.84    242.22 o 
  -7  11 -20      109.49      232.81     78.18 o 
  -5  11 -20     2075.65     1728.88    132.06 o 
  -3  11 -20      349.50      395.04     81.33 o 
  -1  11 -20     3817.40     3836.38    155.73 o 
   1  11 -20     6068.66     5878.30    183.29 o 
   3  11 -20      167.22      227.14     54.96 o 
   5  11 -20     3094.22     2942.36    176.26 o 
   7  11 -20     3848.03     3398.34    217.83 o 
   9  11 -20     4539.17     4352.02    235.85 o 
  11  11 -20      155.96      177.75    127.78 o 
  13  11 -20      370.41      699.08    117.29 o 
 -10  12 -20     4160.69     4130.07    314.49 o 
  -8  12 -20      379.14      604.37    110.25 o 
  -6  12 -20     1241.30     1197.36    155.92 o 
  -4  12 -20      385.83      403.70     88.95 o 
  -2  12 -20     1531.75     1325.45    119.23 o 
   0  12 -20       17.33      151.81     43.97 o 
   2  12 -20      145.86      177.52     54.34 o 
   4  12 -20      150.76      259.04     56.61 o 
   6  12 -20      559.15      624.97    101.52 o 
   8  12 -20      897.72     1207.31    342.30 o 
  10  12 -20      852.13      870.24    125.30 o 
  12  12 -20      277.05      270.87    100.05 o 
  -7  13 -20     3636.61     3362.70    241.00 o 
  -5  13 -20     1722.24     1678.98    265.50 o 
  -3  13 -20     3394.78     3040.00    181.50 o 
  -1  13 -20      406.08      440.99     86.13 o 
   1  13 -20     2033.19     1701.93     95.33 o 
   3  13 -20      606.51      674.89     78.38 o 
   5  13 -20     3404.13     3173.61    193.68 o 
   7  13 -20     5562.87     5757.44    279.71 o 
   9  13 -20      980.29     1242.41    139.70 o 
  11  13 -20     4870.01     5888.09    536.95 o 
  -6  14 -20      868.75      900.91    116.68 o 
  -4  14 -20      184.67      186.98     90.04 o 
  -2  14 -20       99.14      119.69     65.47 o 
   0  14 -20     4275.96     3864.16    354.21 o 
   2  14 -20     6372.19     6365.18    279.79 o 
   4  14 -20     1238.85     1098.76    124.44 o 
   6  14 -20      165.28      277.70     91.97 o 
   8  14 -20     2754.87     2782.03    449.22 o 
  -5  15 -20      173.76      328.61     98.65 o 
  -3  15 -20      403.98      700.66    174.79 o 
  -1  15 -20     1043.39      938.38    117.03 o 
   1  15 -20      468.02      681.67    109.57 o 
   3  15 -20     1505.54     1807.82    166.74 o 
   5  15 -20      809.46      942.92    126.82 o 
   7  15 -20      211.02      427.94    109.24 o 
  -2  16 -20     1244.33     1497.25    148.24 o 
   0  16 -20      169.96       84.32     73.50 o 
   2  16 -20       10.44      119.17     68.58 o 
   4  16 -20     1137.60     1226.14    138.54 o 
 -15   1 -19      856.64     1032.64    281.39 o 
 -13   1 -19     3201.88     3301.72    142.90 o 
 -11   1 -19     1598.37     1562.83     81.55 o 
  -9   1 -19     6403.05     6121.02    157.22 o 
  -7   1 -19     2048.77     2112.83     94.14 o 
  -5   1 -19     4722.55     5261.90    458.82 o 
  -3   1 -19     2235.62     2350.67     70.22 o 
  -1   1 -19    19815.20    19795.64    343.72 o 
   1   1 -19     2526.73     2953.08     81.86 o 
   3   1 -19    34726.02    37711.64    624.75 o 
   5   1 -19    10583.14     9989.24    197.83 o 
   7   1 -19     3226.08     3282.22    110.91 o 
   9   1 -19     2362.13     2261.93    140.64 o 
  11   1 -19      400.93      433.25     54.55 o 
  13   1 -19       45.64      147.47     74.54 o 
  15   1 -19     1863.73     2194.59    112.32 o 
  17   1 -19     1073.93     1249.30    110.20 o 
 -14   2 -19     2153.31     2187.64    151.61 o 
 -12   2 -19     3040.37     2891.99    110.99 o 
 -10   2 -19      316.51      405.39     51.05 o 
  -8   2 -19    11898.93    11917.84    395.06 o 
  -6   2 -19    23543.73    23800.84    464.88 o 
  -4   2 -19    21729.08    22581.08    846.80 o 
  -2   2 -19     8415.60     9951.19    190.70 o 
   0   2 -19     1146.97     1295.13    114.42 o 
   2   2 -19     3655.48     3200.42     89.83 o 
   4   2 -19    17882.79    19398.66    341.31 o 
   6   2 -19    20105.00    20292.10    362.34 o 
   8   2 -19      872.89     1032.61    222.46 o 
  10   2 -19    10519.34     9839.18    234.23 o 
  12   2 -19      467.37      604.43     68.79 o 
  14   2 -19     1542.01     1629.21    111.61 o 
  16   2 -19     2772.12     2809.48    156.41 o 
 -15   3 -19      600.57      711.74    168.83 o 
 -13   3 -19     2241.72     2221.63    121.84 o 
 -11   3 -19     3033.19     2920.39    109.86 o 
  -9   3 -19     4282.15     3999.00    154.81 o 
  -7   3 -19     2619.59     2279.71     96.60 o 
  -5   3 -19    21259.94    20814.36    414.14 o 
  -3   3 -19    15299.49    15203.52    392.04 o 
  -1   3 -19     2360.41     2284.91     73.08 o 
   1   3 -19    74521.38    77542.23   1219.95 o 
   3   3 -19    50710.90    51440.66    829.98 o 
   5   3 -19     5382.72     4266.99    109.82 o 
   7   3 -19      793.43      808.07     62.61 o 
   9   3 -19     6934.32     7213.68    320.45 o 
  11   3 -19    28451.31    29205.43    655.63 o 
  13   3 -19     1558.58     1443.01    105.52 o 
  15   3 -19      668.27      792.67     88.92 o 
  17   3 -19     3326.35     3569.15    183.05 o 
 -14   4 -19     1060.16     1402.95    191.34 o 
 -12   4 -19     3708.02     3561.29    184.84 o 
 -10   4 -19      899.20      883.39     76.15 o 
  -8   4 -19     1022.19     1124.48     73.08 o 
  -6   4 -19    10552.14    10227.26    290.28 o 
  -4   4 -19    20892.41    20662.56    410.91 o 
  -2   4 -19    18075.15    18935.03    343.27 o 
   0   4 -19      816.81     1020.56     50.28 o 
   2   4 -19    13006.14    12563.69    244.69 o 
   4   4 -19     2389.59     2267.05     76.15 o 
   6   4 -19    33261.53    32780.38    555.83 o 
   8   4 -19     6153.63     6182.29    185.96 o 
  10   4 -19     4503.03     4266.44    226.43 o 
  12   4 -19      385.63      471.00     71.14 o 
  14   4 -19      168.36      304.80     94.63 o 
  16   4 -19     1500.06     1735.01    127.53 o 
 -13   5 -19     5325.70     5715.44    474.71 o 
 -11   5 -19      158.35      369.54     64.82 o 
  -9   5 -19    13519.18    13064.67    386.90 o 
  -7   5 -19    33643.25    33247.20    806.63 o 
  -5   5 -19      925.10     1045.81     87.36 o 
  -3   5 -19     8928.98     7812.26    203.72 o 
  -1   5 -19     2216.75     2312.85     77.23 o 
   1   5 -19    12270.72    10789.44    287.74 o 
   3   5 -19     5759.35     5578.31    142.98 o 
   5   5 -19     3649.75     3236.67     99.06 o 
   7   5 -19    15074.56    14243.41    338.66 o 
   9   5 -19     2559.65     2684.18    160.81 o 
  11   5 -19     4821.64     4864.77    233.94 o 
  13   5 -19     6249.54     5538.84    218.38 o 
  15   5 -19     1168.57     1184.07    106.82 o 
 -14   6 -19     1670.94     1762.46    217.83 o 
 -12   6 -19     2116.00     2017.61    145.83 o 
 -10   6 -19     6096.49     6272.02    243.44 o 
  -8   6 -19      708.75      889.46     92.05 o 
  -6   6 -19    35982.55    36932.35    874.97 o 
  -4   6 -19     2043.26     1871.54    114.00 o 
  -2   6 -19     4457.52     4353.76    116.39 o 
   0   6 -19      319.61      261.07     36.27 o 
   2   6 -19      901.51      958.82     54.91 o 
   4   6 -19     4398.17     4591.97    125.63 o 
   6   6 -19    30519.54    30635.23    828.72 o 
   8   6 -19     7145.62     6930.08    281.12 o 
  10   6 -19     1749.62     1663.17    134.48 o 
  12   6 -19      479.53      526.44     99.89 o 
  14   6 -19     2657.23     2818.49    156.08 o 
  16   6 -19       86.56      277.69    128.37 o 
 -13   7 -19      768.05      868.50    114.61 o 
 -11   7 -19     1955.00     2110.08    118.22 o 
  -9   7 -19     1834.30     1755.56    124.06 o 
  -7   7 -19     1136.13     1075.29     97.21 o 
  -5   7 -19     9005.23     8592.50    290.62 o 
  -3   7 -19     1338.95     1228.58     98.57 o 
  -1   7 -19     1303.35     1406.51     79.34 o 
   1   7 -19     1492.03     1618.73     74.44 o 
   3   7 -19     6818.03     6324.52    157.21 o 
   5   7 -19     1039.67     1189.30     74.91 o 
   7   7 -19     9293.64     9606.33    336.33 o 
   9   7 -19     3252.50     3360.96    192.24 o 
  11   7 -19      584.58     1118.62    120.44 o 
  13   7 -19     2753.91     2977.95    341.30 o 
  15   7 -19      210.21      434.14     83.23 o 
 -12   8 -19     5238.48     5478.41    295.62 o 
 -10   8 -19      756.26      677.51     93.82 o 
  -8   8 -19     8469.37     8680.76    303.06 o 
  -6   8 -19    28718.29    27522.48    796.15 o 
  -4   8 -19     2701.48     2697.24    241.66 o 
  -2   8 -19     1117.96     1090.62     78.08 o 
   0   8 -19    25975.73    25496.37    729.34 o 
   2   8 -19     6239.29     6114.34    159.52 o 
   4   8 -19     2856.73     2579.64    110.62 o 
   6   8 -19     2332.41     2167.99    142.60 o 
   8   8 -19    22762.45    21717.42    630.14 o 
  10   8 -19     1326.87     1172.37    121.78 o 
  12   8 -19       89.14      173.63     74.76 o 
  14   8 -19     2535.96     2713.23    194.52 o 
 -13   9 -19     1252.25     1373.82    197.30 o 
 -11   9 -19      224.88      486.81     95.08 o 
  -9   9 -19        1.97      -23.32     51.94 o 
  -7   9 -19     6640.32     5873.07    244.52 o 
  -5   9 -19      119.98      212.84     68.58 o 
  -3   9 -19      581.66      579.42     78.99 o 
  -1   9 -19    16963.25    15931.48    318.48 o 
   1   9 -19     3849.41     3192.95    111.04 o 
   3   9 -19     7807.81     7609.85    218.15 o 
   5   9 -19     6661.46     6609.50    205.66 o 
   7   9 -19     3612.46     3438.58    191.14 o 
   9   9 -19     3081.49     3068.57    184.54 o 
  11   9 -19      979.56     1123.97    211.20 o 
  13   9 -19     1897.58     2298.71    176.90 o 
 -12  10 -19      559.12      538.44    106.24 o 
 -10  10 -19      385.97      481.18     93.42 o 
  -8  10 -19     4876.07     4961.11    343.29 o 
  -6  10 -19     2354.30     2325.68    170.49 o 
  -4  10 -19     3103.08     2793.28    158.24 o 
  -2  10 -19    30238.08    28611.24    610.43 o 
   0  10 -19     7789.40     7196.59    186.36 o 
   2  10 -19    10902.81    10337.40    272.73 o 
   4  10 -19     3116.72     2835.11    127.62 o 
   6  10 -19     5560.83     5749.90    251.54 o 
   8  10 -19      466.77      513.89     98.13 o 
  10  10 -19    12569.25    11640.27    421.59 o 
  12  10 -19      724.57     1043.64    167.18 o 
  14  10 -19      629.63     1172.34    134.23 o 
 -11  11 -19      306.42      338.32    125.13 o 
  -9  11 -19     1205.45     1629.76    138.81 o 
  -7  11 -19      603.98      687.35     94.22 o 
  -5  11 -19      490.23      339.85     76.02 o 
  -3  11 -19     1019.60      906.28     98.79 o 
  -1  11 -19     1769.90     1853.17     91.61 o 
   1  11 -19     8200.84     7509.37    196.12 o 
   3  11 -19     3952.20     3461.63    144.48 o 
   5  11 -19     5250.30     4591.14    221.20 o 
   7  11 -19     6259.60     5929.80    269.58 o 
   9  11 -19     1346.16     1283.54    222.46 o 
  11  11 -19     1153.36     1184.00    135.76 o 
  13  11 -19     1664.71     2265.03    245.30 o 
 -10  12 -19     6476.65     6559.25    402.55 o 
  -8  12 -19     4281.57     4313.46    331.37 o 
  -6  12 -19       23.62      125.65     64.65 o 
  -4  12 -19       74.03      167.21     65.89 o 
  -2  12 -19      709.94      608.21     85.83 o 
   0  12 -19     6871.08     5890.42    173.16 o 
   2  12 -19     4794.01     4173.63    163.85 o 
   4  12 -19     2778.01     2823.96    202.91 o 
   6  12 -19     1583.60     1468.81    132.07 o 
   8  12 -19     3918.37     3966.38    224.48 o 
  10  12 -19     3023.95     2985.29    200.99 o 
  12  12 -19     2813.95     3238.45    217.83 o 
  -9  13 -19     3947.14     4178.64    236.03 o 
  -7  13 -19     2867.59     2903.01    188.84 o 
  -5  13 -19      684.14      743.63    105.55 o 
  -3  13 -19      653.57      727.36    104.06 o 
  -1  13 -19     2433.21     2157.25    149.80 o 
   1  13 -19     7850.73     6789.34    225.78 o 
   3  13 -19      817.39      699.10     77.92 o 
   5  13 -19     1907.27     1653.01    141.96 o 
   7  13 -19     6652.03     5857.68    283.59 o 
   9  13 -19      252.92      344.95    109.91 o 
  11  13 -19     2009.05     2150.20    179.17 o 
  -6  14 -19        1.91       18.32     63.75 o 
  -4  14 -19     3932.67     3706.99    211.33 o 
  -2  14 -19      803.82      760.57    101.27 o 
   0  14 -19     1538.01     1222.91    120.33 o 
   2  14 -19       82.35       83.99     54.22 o 
   4  14 -19     3987.96     3669.90    211.02 o 
   6  14 -19      532.81      545.07    109.72 o 
   8  14 -19      501.72      750.84    162.21 o 
  -5  15 -19     2862.14     3040.27    197.30 o 
  -3  15 -19    13254.13    14443.03    579.65 o 
  -1  15 -19     1065.92      769.92    114.44 o 
   1  15 -19     3673.44     3898.89    355.87 o 
   3  15 -19     1541.96     1742.42    119.39 o 
   5  15 -19      483.34      827.38    121.97 o 
   7  15 -19      984.89     1019.88    131.60 o 
  -2  16 -19     3585.62     3333.39    212.83 o 
   0  16 -19      401.50      598.64    112.89 o 
   2  16 -19      464.58      585.42    105.31 o 
   4  16 -19      192.55      280.98     93.54 o 
 -14   0 -18     2499.69     2782.07    235.70 o 
 -12   0 -18    18447.87    18468.41    729.95 o 
 -10   0 -18      672.99      725.67     84.50 o 
  -8   0 -18     8637.35     7836.94    255.83 o 
  -6   0 -18    36421.93    36088.80   1161.96 o 
  -4   0 -18     4952.66     4622.66    235.70 o 
  -2   0 -18     2453.73     2659.09    100.03 o 
   0   0 -18    29368.33    28083.54    690.55 o 
   2   0 -18     9757.33    12024.26    322.26 o 
   4   0 -18     3416.39     4288.24    148.86 o 
   6   0 -18     3168.49     3004.72    115.38 o 
   8   0 -18    25783.96    24062.07    966.64 o 
  10   0 -18     2905.95     2387.76    139.92 o 
  12   0 -18     4090.78     3754.09    191.19 o 
  14   0 -18      729.45      948.74    104.82 o 
  16   0 -18    17734.33    18400.20    591.91 o 
 -15   1 -18     1236.07     1523.40    134.58 o 
 -13   1 -18     4596.55     4349.68    164.75 o 
 -11   1 -18     1119.75     1090.26     69.19 o 
  -9   1 -18     4229.61     4346.50    126.17 o 
  -7   1 -18      151.52      421.22     79.78 o 
  -5   1 -18    22022.51    22547.62    540.49 o 
  -3   1 -18     9644.34    11752.83    211.41 o 
  -1   1 -18      869.10      795.80     39.61 o 
   1   1 -18      567.35      794.99     46.44 o 
   3   1 -18    37049.11    38391.23    633.80 o 
   5   1 -18      390.16      529.48     34.67 o 
   7   1 -18      918.48      921.92     57.12 o 
   9   1 -18     2332.94     2312.71     93.26 o 
  11   1 -18      743.68      642.61     59.82 o 
  13   1 -18    12633.44    11899.30    290.13 o 
  15   1 -18     1081.90     1285.37     87.05 o 
  17   1 -18     1421.00     1485.54    115.78 o 
 -14   2 -18      602.60      897.09    110.25 o 
 -12   2 -18      176.63      216.90     46.71 o 
 -10   2 -18     2429.33     2144.34     89.72 o 
  -8   2 -18     5823.03     5209.28    248.75 o 
  -6   2 -18      980.07     1110.58     66.32 o 
  -4   2 -18     7066.69     6672.51    216.04 o 
  -2   2 -18     5204.41     5296.48    115.92 o 
   0   2 -18    13036.85    14731.65    267.79 o 
   2   2 -18     9050.85     6730.23    146.35 o 
   4   2 -18     2208.88     1526.17    105.67 o 
   6   2 -18     3860.62     3182.83     86.27 o 
   8   2 -18    11385.73     8892.32    317.07 o 
  10   2 -18     2708.11     2564.84    103.68 o 
  12   2 -18    10514.53    10266.97    254.72 o 
  14   2 -18     2882.18     2709.09    142.79 o 
  16   2 -18      128.57      248.32     66.26 o 
 -15   3 -18      549.73      724.98    154.93 o 
 -13   3 -18     1962.92     1791.65    108.19 o 
 -11   3 -18     3073.64     3095.65    111.44 o 
  -9   3 -18      985.57     1105.58     67.38 o 
  -7   3 -18     1002.53     1122.11     69.80 o 
  -5   3 -18     6456.25     6002.82    251.02 o 
  -3   3 -18    16172.04    17229.15    364.03 o 
  -1   3 -18    28925.14    34084.18    559.05 o 
   1   3 -18    10833.18    11171.85    213.72 o 
   3   3 -18    42049.76    41556.60    690.72 o 
   5   3 -18     6644.59     6757.36    296.38 o 
   7   3 -18     1169.48     1305.51     74.29 o 
   9   3 -18    17580.66    17249.90    407.14 o 
  11   3 -18    31417.33    30315.39    581.18 o 
  13   3 -18     2484.16     2526.74    136.12 o 
  15   3 -18      607.72      697.48     85.33 o 
  17   3 -18     1346.41     1694.41    124.84 o 
 -14   4 -18      156.73      226.43    106.60 o 
 -12   4 -18      242.42      449.70    146.65 o 
 -10   4 -18     1969.17     1930.74     87.08 o 
  -8   4 -18     5960.56     5641.62    166.30 o 
  -6   4 -18      990.70     1101.36     65.44 o 
  -4   4 -18    24609.33    24876.93    475.54 o 
  -2   4 -18    71759.76    79611.62   1251.54 o 
   0   4 -18     4924.92     6087.35    138.65 o 
   2   4 -18     4471.35     4069.91    132.26 o 
   4   4 -18     3898.22     4646.01    116.30 o 
   6   4 -18     9337.45     9187.48    191.45 o 
   8   4 -18    21177.22    20080.32    450.22 o 
  10   4 -18    18711.70    17430.93    437.90 o 
  12   4 -18     4265.75     3883.80    168.94 o 
  14   4 -18       84.60      164.35     64.49 o 
  16   4 -18     1142.18     1342.33    112.04 o 
 -15   5 -18      866.45     1304.30    195.31 o 
 -13   5 -18      190.29      252.67     78.96 o 
 -11   5 -18      387.94      336.95     61.03 o 
  -9   5 -18     3483.13     3718.00    329.39 o 
  -7   5 -18       10.99      234.82     61.92 o 
  -5   5 -18     2624.24     2605.59    132.02 o 
  -3   5 -18      167.67      113.28     25.68 o 
  -1   5 -18     4525.62     5061.03    124.68 o 
   1   5 -18     5940.99     5222.61    128.84 o 
   3   5 -18     3045.46     3172.20     93.88 o 
   5   5 -18     7523.44     7285.71    164.16 o 
   7   5 -18    16871.68    14757.06    575.35 o 
   9   5 -18     9827.10     9474.95    341.66 o 
  11   5 -18     2925.07     2942.61    143.94 o 
  13   5 -18     5774.07     5836.80    223.36 o 
  15   5 -18      508.30      622.36     84.72 o 
 -14   6 -18     1386.17     1518.16    209.88 o 
 -12   6 -18     3253.66     3307.37    183.07 o 
 -10   6 -18     4272.20     4391.32    193.49 o 
  -8   6 -18     2374.73     2268.68    185.38 o 
  -6   6 -18    10235.90     9997.09    344.61 o 
  -4   6 -18      194.55      149.36     50.09 o 
  -2   6 -18     1221.33     1038.63     55.36 o 
   0   6 -18     4657.22     4878.03    125.83 o 
   2   6 -18     1459.90     1464.88     93.17 o 
   4   6 -18     5125.83     5415.87    137.87 o 
   6   6 -18     6515.86     5860.14    495.24 o 
   8   6 -18    13278.42    13852.16    435.96 o 
  10   6 -18     4184.85     3567.21    194.55 o 
  12   6 -18       49.02      190.58     94.08 o 
  14   6 -18     2356.28     2349.65    142.07 o 
  16   6 -18     5073.65     5430.07    233.69 o 
 -13   7 -18    10383.99    10327.73    420.09 o 
 -11   7 -18     7594.39     7363.90    228.61 o 
  -9   7 -18      742.29      799.53     94.10 o 
  -7   7 -18      747.98      623.61    114.87 o 
  -5   7 -18    11176.86    10348.53    326.84 o 
  -3   7 -18      239.40      294.63     77.46 o 
  -1   7 -18     3587.06     3196.47    101.45 o 
   1   7 -18    17159.60    18473.92    346.74 o 
   3   7 -18    25411.75    24795.95    596.84 o 
   5   7 -18      506.47      549.66     55.77 o 
   7   7 -18      206.41      306.44     74.37 o 
   9   7 -18    24385.92    23805.23    682.76 o 
  11   7 -18    23039.26    22960.90    776.29 o 
  13   7 -18      762.47      927.74     92.33 o 
  15   7 -18     1356.85     1567.23    151.08 o 
 -12   8 -18      686.09      756.37    102.41 o 
 -10   8 -18      856.29     1001.69    104.29 o 
  -8   8 -18     8429.31     8211.96    287.15 o 
  -6   8 -18     1616.55     1607.20    178.43 o 
  -4   8 -18     2405.84     2085.89    154.93 o 
  -2   8 -18     2990.76     2884.81     99.31 o 
   0   8 -18    14336.02    13739.42    370.21 o 
   2   8 -18     1328.00     1342.78     81.23 o 
   4   8 -18     1044.49     1237.26    128.55 o 
   6   8 -18     5934.84     5805.07    242.02 o 
   8   8 -18    12919.46    13768.54    447.80 o 
  10   8 -18     1050.13     1132.82    118.57 o 
  12   8 -18     9371.35     9668.24    381.59 o 
  14   8 -18     2417.29     2591.37    259.21 o 
 -13   9 -18     2060.22     2473.04    175.80 o 
 -11   9 -18     3352.55     3583.44    196.62 o 
  -9   9 -18      360.42      375.21     82.85 o 
  -7   9 -18    18410.91    17942.66    509.84 o 
  -5   9 -18     3438.28     2911.76    161.06 o 
  -3   9 -18     1097.54     1216.94    100.46 o 
  -1   9 -18     1755.15     1902.79    144.87 o 
   1   9 -18     1303.03     1131.27     90.98 o 
   3   9 -18     9724.98     9562.13    255.08 o 
   5   9 -18    16843.35    16342.45    446.06 o 
   7   9 -18    24586.98    23323.24    789.87 o 
   9   9 -18      278.86      258.40    120.17 o 
  11   9 -18     1121.76     1318.82    131.46 o 
  13   9 -18     6447.68     6324.21    458.82 o 
 -12  10 -18      307.08      433.76     97.32 o 
 -10  10 -18     1221.67     1380.09    123.75 o 
  -8  10 -18     5302.03     5398.82    235.85 o 
  -6  10 -18     4860.73     4511.78    259.54 o 
  -4  10 -18     2050.66     2000.05    133.34 o 
  -2  10 -18     3577.21     3491.96    143.52 o 
   0  10 -18     1722.17     2054.34    150.64 o 
   2  10 -18      766.18      987.69    125.28 o 
   4  10 -18    11970.37    11914.49    329.97 o 
   6  10 -18     3339.31     3052.70    177.75 o 
   8  10 -18      142.35      239.04     76.93 o 
  10  10 -18      656.25     1017.56    119.72 o 
  12  10 -18      590.18      668.48    114.46 o 
  14  10 -18      403.45      548.75    103.24 o 
 -11  11 -18      432.98      707.10    146.32 o 
  -9  11 -18      318.99      477.35     95.27 o 
  -7  11 -18      146.29      256.22     75.14 o 
  -5  11 -18     1070.63     1034.62    104.35 o 
  -3  11 -18     2802.90     2402.46    162.54 o 
  -1  11 -18      113.75      158.54     41.76 o 
   1  11 -18      431.04      619.01     70.07 o 
   3  11 -18    17797.90    16281.59    394.96 o 
   5  11 -18     1897.75     1718.17    162.54 o 
   7  11 -18     4693.39     4706.61    303.56 o 
   9  11 -18     4567.34     4247.05    229.03 o 
  11  11 -18      856.69     1128.69    230.07 o 
  13  11 -18     1238.10     1473.03    147.50 o 
 -10  12 -18     2568.74     2698.65    246.29 o 
  -8  12 -18      488.71      652.38    116.53 o 
  -6  12 -18     6569.47     6303.76    264.04 o 
  -4  12 -18     2926.23     2784.63    169.38 o 
  -2  12 -18     2151.26     1852.25    135.07 o 
   0  12 -18     1076.81     1033.42     74.77 o 
   2  12 -18      616.18      598.25     72.87 o 
   4  12 -18     1074.86     1474.92     97.53 o 
   6  12 -18     4031.01     3720.28    231.73 o 
   8  12 -18      260.76      538.04    101.52 o 
  10  12 -18      630.19      860.40    124.15 o 
  12  12 -18     4586.33     4406.80    255.01 o 
  -9  13 -18     3318.61     2943.68    193.59 o 
  -7  13 -18    13660.03    12698.91    691.88 o 
  -5  13 -18     1159.09     1162.83    121.22 o 
  -3  13 -18      340.67      328.00     83.22 o 
  -1  13 -18     2527.73     2664.65    162.81 o 
   1  13 -18     3248.80     2999.85    142.14 o 
   3  13 -18      339.51      469.80     73.88 o 
   5  13 -18     1774.37     1700.64    140.88 o 
   7  13 -18      594.37      596.98    107.65 o 
   9  13 -18     4983.98     4642.76    252.29 o 
  11  13 -18      838.19     1138.82    136.01 o 
  -8  14 -18      818.47      864.02    121.50 o 
  -6  14 -18      785.43      844.16    111.42 o 
  -4  14 -18      227.64      573.33    107.46 o 
  -2  14 -18     3023.89     2844.37    178.85 o 
   0  14 -18     3907.25     3894.62    236.03 o 
   2  14 -18      674.21      627.45     83.17 o 
   4  14 -18      157.65      200.59     60.54 o 
   6  14 -18      661.20      651.37    104.75 o 
   8  14 -18     1395.81     1729.31    158.41 o 
  10  14 -18      748.66     1145.22    316.48 o 
  -5  15 -18     3103.64     2912.15    194.37 o 
  -3  15 -18      124.97      374.74     95.23 o 
  -1  15 -18      625.93      588.42    107.74 o 
   1  15 -18     4630.57     4150.55    217.92 o 
   3  15 -18     1345.80     1512.21    112.82 o 
   5  15 -18     4407.57     4320.02    238.50 o 
   7  15 -18     4096.45     4676.96    258.18 o 
  -4  16 -18     2717.32     2392.58    185.40 o 
  -2  16 -18      631.85      956.89    138.71 o 
   0  16 -18      412.31      691.88    147.64 o 
   2  16 -18      120.79      157.25     77.64 o 
   4  16 -18      725.93      747.64    112.35 o 
   6  16 -18      728.01     1353.30    295.62 o 
 -15   1 -17      231.63      338.33    129.11 o 
 -13   1 -17       94.49       77.92     69.52 o 
 -11   1 -17      655.59      791.14     61.39 o 
  -9   1 -17     8870.76     8388.88    190.75 o 
  -7   1 -17       82.30      207.98     43.40 o 
  -5   1 -17    12592.01    13142.35    348.07 o 
  -3   1 -17    49772.91    51892.20    824.34 o 
  -1   1 -17      154.64      144.40     22.20 o 
   1   1 -17     4255.98     3321.65     85.74 o 
   3   1 -17    10409.69    11061.20    211.08 o 
   5   1 -17      195.58      139.72     30.31 o 
   7   1 -17     4846.15     4896.63    140.66 o 
   9   1 -17     8641.38     8271.59    202.07 o 
  11   1 -17      655.75      799.61     76.07 o 
  13   1 -17     8892.05     8328.08    225.67 o 
  15   1 -17     1000.36      983.14     76.67 o 
  17   1 -17      154.38      330.95     70.80 o 
 -14   2 -17     8131.87     8288.64    309.54 o 
 -12   2 -17      429.86      569.54     60.09 o 
 -10   2 -17      591.73      736.07     59.68 o 
  -8   2 -17     1582.15     1530.09     80.94 o 
  -6   2 -17     1242.26     1270.29    101.65 o 
  -4   2 -17     8477.38     8453.74    367.79 o 
  -2   2 -17     5621.00     4868.87    127.10 o 
   0   2 -17    10375.25    10172.56    192.81 o 
   2   2 -17     7418.72     6998.92    167.84 o 
   4   2 -17    33454.86    38530.67    644.44 o 
   6   2 -17     1786.22     1771.17     60.26 o 
   8   2 -17     3916.79     3741.97    134.65 o 
  10   2 -17     3309.07     3279.83    124.14 o 
  12   2 -17     2211.89     2155.44    101.35 o 
  14   2 -17      503.41      596.90     64.23 o 
  16   2 -17     1985.97     1936.41    127.53 o 
 -15   3 -17      129.17      283.24     84.92 o 
 -13   3 -17     2818.87     2409.00    139.90 o 
 -11   3 -17     4858.75     4796.04    140.53 o 
  -9   3 -17    13410.20    13351.76    265.78 o 
  -7   3 -17      453.59      492.92     51.22 o 
  -5   3 -17     2469.48     2223.00     86.69 o 
  -3   3 -17    37002.67    38015.19    729.92 o 
  -1   3 -17     3229.14     3583.70     91.34 o 
   1   3 -17     2785.66     1912.13     64.89 o 
   3   3 -17    25333.90    25012.67    430.42 o 
   5   3 -17    36380.02    37457.73    625.61 o 
   7   3 -17     1462.51     1339.48     72.00 o 
   9   3 -17     3457.78     3099.52    110.73 o 
  11   3 -17    16679.21    15798.23    341.95 o 
  13   3 -17     1037.33     1025.68    113.01 o 
  15   3 -17     1933.33     2055.78    129.38 o 
  17   3 -17     1260.38     1843.80    131.45 o 
 -14   4 -17       95.98      244.97    117.19 o 
 -12   4 -17     3688.82     3283.12    169.98 o 
 -10   4 -17     8105.21     7743.57    186.92 o 
  -8   4 -17     4351.43     4118.09    135.51 o 
  -6   4 -17     1046.11      937.78     61.26 o 
  -4   4 -17     7398.08     6337.42    165.28 o 
  -2   4 -17    35039.80    36909.29    624.55 o 
   0   4 -17    12072.87    13916.35    257.84 o 
   2   4 -17    13692.11    12948.35    244.64 o 
   4   4 -17    16658.29    18313.46    326.62 o 
   6   4 -17     5584.98     4901.84    133.79 o 
   8   4 -17     6097.43     5935.07    239.04 o 
  10   4 -17     3336.62     3431.27    148.67 o 
  12   4 -17     3372.69     3096.34    147.63 o 
  14   4 -17      840.11     1020.82    122.17 o 
  16   4 -17      689.61      909.31     95.23 o 
 -15   5 -17     6067.84     5605.19    388.64 o 
 -13   5 -17      714.15      822.84    101.09 o 
 -11   5 -17      305.11      327.22     58.87 o 
  -9   5 -17    21243.35    20621.02    536.47 o 
  -7   5 -17     2458.64     2301.08    124.87 o 
  -5   5 -17     4516.31     4344.62    128.51 o 
  -3   5 -17      484.97      668.57     67.58 o 
  -1   5 -17     6191.97     5952.44    137.05 o 
   1   5 -17     6438.35     5591.75    133.43 o 
   5   5 -17     9232.14     9292.11    227.72 o 
   7   5 -17    11862.37    10217.12    346.43 o 
   9   5 -17     3514.92     4081.22    401.55 o 
  11   5 -17     9870.06     9773.37    293.36 o 
  13   5 -17     6258.86     6203.85    227.23 o 
  15   5 -17     2190.84     2191.56    138.13 o 
 -14   6 -17     1093.09     1156.66    187.37 o 
 -12   6 -17     1638.99     1761.74    133.87 o 
 -10   6 -17     3710.63     3491.85    141.62 o 
  -8   6 -17     8410.56     8346.37    283.39 o 
  -6   6 -17      740.36      858.48     83.30 o 
  -4   6 -17     5965.29     5262.90    417.77 o 
  -2   6 -17    12104.28    12576.19    247.31 o 
   0   6 -17     1100.87     1068.62     60.30 o 
   2   6 -17    18566.29    19953.72    364.97 o 
   4   6 -17     5725.07     5568.56    160.21 o 
   6   6 -17    10021.88     9030.82    395.13 o 
   8   6 -17     4069.55     4293.55    201.23 o 
  10   6 -17     3062.82     2721.34    200.28 o 
  12   6 -17     5916.76     5646.84    214.22 o 
  14   6 -17     1221.86     1366.08    109.78 o 
  16   6 -17     4102.08     4893.21    337.76 o 
 -13   7 -17     1871.79     2530.68    169.98 o 
 -11   7 -17     5812.78     5367.81    234.14 o 
  -9   7 -17        2.64      215.39     61.66 o 
  -7   7 -17     4630.75     4719.93    197.93 o 
  -5   7 -17    30579.57    29452.36    728.44 o 
  -3   7 -17      714.39      836.26     91.77 o 
  -1   7 -17     3268.45     3341.98    103.34 o 
   1   7 -17    18274.67    18025.39    335.74 o 
   3   7 -17      218.85      312.40     43.82 o 
   5   7 -17     4821.22     4777.34    151.80 o 
   7   7 -17      153.61      232.68     70.84 o 
   9   7 -17     5916.09     6141.13    263.50 o 
  11   7 -17     1035.76     1378.89    128.91 o 
  13   7 -17     1221.09     1222.18    105.19 o 
  15   7 -17      589.53      728.15     94.41 o 
 -14   8 -17      197.19      382.02    142.35 o 
 -12   8 -17     1124.87     1126.49    159.89 o 
 -10   8 -17     1822.78     1821.56    131.46 o 
  -8   8 -17     7791.95     8106.42    286.72 o 
  -6   8 -17        3.86       78.75     80.77 o 
  -4   8 -17    12622.63    11574.44    348.96 o 
  -2   8 -17    12648.05    13007.40    266.19 o 
   0   8 -17    20626.05    19801.33    368.09 o 
   2   8 -17    10543.69     9094.04    447.17 o 
   4   8 -17     2059.62     1952.54     95.80 o 
   6   8 -17     7609.96     8044.98    292.60 o 
   8   8 -17    24338.23    24212.18    690.25 o 
  10   8 -17     1185.38     1024.52    111.12 o 
  12   8 -17     1443.38     1435.85    134.98 o 
  14   8 -17      606.88      633.59     89.79 o 
 -13   9 -17      885.46      862.13    112.72 o 
 -11   9 -17      872.46     1094.91    128.44 o 
  -9   9 -17     2438.89     2397.77    147.69 o 
  -7   9 -17     4159.31     3851.32    190.07 o 
  -5   9 -17     1998.51     1555.12    116.09 o 
  -3   9 -17     9254.36     9384.51    319.79 o 
  -1   9 -17     2627.87     2669.23    104.45 o 
   1   9 -17     4100.69     3962.93    140.98 o 
   3   9 -17     4654.49     4169.52    162.39 o 
   5   9 -17    24974.79    25121.90    535.87 o 
   7   9 -17     3410.20     3221.55    181.73 o 
   9   9 -17     1448.01     1236.92    242.98 o 
  11   9 -17     1679.25     1978.30    231.07 o 
  13   9 -17      493.32      834.48    113.67 o 
 -12  10 -17     1240.16     1253.37    126.90 o 
 -10  10 -17     3381.16     3365.40    406.85 o 
  -8  10 -17      248.08      478.25     89.03 o 
  -6  10 -17      190.53      229.69     68.90 o 
  -4  10 -17     5699.24     5684.88    235.76 o 
  -2  10 -17     6252.43     6328.19    192.62 o 
   0  10 -17    51386.92    50421.14   1086.84 o 
   2  10 -17    16361.94    14978.10    378.16 o 
   4  10 -17     8396.94     7882.35    473.69 o 
   6  10 -17     4056.36     3523.95    191.45 o 
   8  10 -17      878.13     1072.70    112.80 o 
  10  10 -17      323.20      390.53    103.28 o 
  12  10 -17     3636.49     3446.23    371.76 o 
  14  10 -17      475.65      502.24    109.98 o 
 -11  11 -17       49.59       31.20     61.40 o 
  -9  11 -17     1290.12     1374.93    127.81 o 
  -7  11 -17      655.66      694.84     96.57 o 
  -5  11 -17     3770.27     3539.40    224.11 o 
  -3  11 -17     3078.61     2984.16    164.66 o 
  -1  11 -17     2498.95     2409.01    102.28 o 
   1  11 -17        9.89       48.48     39.13 o 
   3  11 -17    16488.58    14980.88    553.51 o 
   5  11 -17      892.63      855.16    100.28 o 
   7  11 -17     4417.70     4128.64    214.63 o 
   9  11 -17     2248.17     2451.31    173.94 o 
  11  11 -17     2121.26     2117.11    171.64 o 
  13  11 -17      791.51     1080.02    128.75 o 
 -10  12 -17     5322.58     5068.24    344.28 o 
  -8  12 -17      711.22      647.19    108.05 o 
  -6  12 -17      349.63      235.44     72.30 o 
  -4  12 -17    15323.32    15651.53    538.60 o 
  -2  12 -17     1788.03     1494.47    126.76 o 
   0  12 -17     4305.77     4107.69    160.87 o 
   2  12 -17     1729.37     1944.61    112.58 o 
   4  12 -17      105.69      112.19     46.42 o 
   6  12 -17      642.36      603.34    101.85 o 
   8  12 -17     7850.60     7393.74    315.81 o 
  10  12 -17     6119.94     5923.02    332.70 o 
  12  12 -17      181.04      586.28    185.38 o 
  -9  13 -17      255.99      215.70     88.89 o 
  -7  13 -17     3201.97     2925.75    456.51 o 
  -5  13 -17      395.41      322.88     86.00 o 
  -3  13 -17      862.24      858.62    101.74 o 
  -1  13 -17     4978.36     4864.82    182.78 o 
   1  13 -17     7500.52     7377.26    234.98 o 
   3  13 -17      630.92      681.19     76.87 o 
   5  13 -17      297.37      353.48     89.63 o 
   7  13 -17      174.65      324.71     92.14 o 
   9  13 -17      734.46      914.38    124.80 o 
  11  13 -17      962.17     1301.05    194.98 o 
  -8  14 -17     1386.75     1579.43    149.79 o 
  -6  14 -17     2819.01     2467.79    172.97 o 
  -4  14 -17     2951.70     3131.55    192.81 o 
  -2  14 -17      171.76      187.84     69.75 o 
   0  14 -17     1118.97     1128.47    114.56 o 
   2  14 -17     1050.14     1195.92     94.93 o 
   4  14 -17      225.50      259.65     67.13 o 
   6  14 -17       29.31       25.78     64.48 o 
   8  14 -17      289.61      509.77    130.10 o 
  10  14 -17      214.59      339.49    102.51 o 
  -5  15 -17     1460.64     1473.06    144.89 o 
  -3  15 -17     6775.57     6981.41    305.65 o 
  -1  15 -17      382.90      417.75     95.47 o 
   1  15 -17     3889.85     3843.62    210.21 o 
   3  15 -17     3833.31     3869.69    173.62 o 
   5  15 -17      770.33      899.75    121.21 o 
   7  15 -17      722.54      989.65    128.57 o 
  -4  16 -17     1461.33     1455.18    150.53 o 
  -2  16 -17     2422.07     2036.32    169.75 o 
   0  16 -17     5585.12     5125.84    350.24 o 
   2  16 -17       93.56      211.48     78.86 o 
   4  16 -17      328.28      413.25    103.08 o 
   6  16 -17      518.12      830.89    181.41 o 
   1  17 -17      680.76      746.83    160.22 o 
 -16   0 -16     1911.51     2375.55    237.69 o 
 -14   0 -16     1590.92     1755.18    193.99 o 
 -12   0 -16    16824.59    16690.27    701.81 o 
 -10   0 -16     3747.19     3488.77    188.36 o 
  -8   0 -16    36035.32    37034.93    844.32 o 
  -6   0 -16       35.71      186.05     66.21 o 
  -4   0 -16     6352.30     5676.03    267.48 o 
  -2   0 -16     8071.54     7433.27    205.48 o 
   0   0 -16   239730.98   233243.55   5087.85 o 
   2   0 -16     8594.92     8536.92    237.49 o 
   4   0 -16    12487.66    14677.50    368.06 o 
   6   0 -16     4714.17     3837.08    128.60 o 
   8   0 -16       62.23       79.45     48.33 o 
  10   0 -16     3075.53     2621.22    145.96 o 
  12   0 -16       44.02       29.95     44.05 o 
  14   0 -16      276.35      305.86     74.62 o 
  16   0 -16     1647.43     1963.41    153.78 o 
 -15   1 -16      203.52      311.90     89.71 o 
 -13   1 -16      268.01      380.71     81.20 o 
 -11   1 -16     2547.28     2553.62     98.17 o 
  -9   1 -16     2610.43     2453.21     91.42 o 
  -7   1 -16        2.85      259.90    148.65 o 
  -5   1 -16     5548.05     5367.11    184.88 o 
  -3   1 -16     8559.45     9366.95    211.84 o 
  -1   1 -16      597.99      532.36     31.08 o 
   1   1 -16     1785.33     1040.21     57.36 o 
   3   1 -16     9175.64    10211.08    190.86 o 
   5   1 -16    17159.99    19139.79    336.82 o 
   7   1 -16    11311.94    11552.95    263.62 o 
   9   1 -16     8510.13     8198.60    198.71 o 
  11   1 -16    14004.17    12764.27    289.13 o 
  13   1 -16     4799.96     4754.72    159.06 o 
  15   1 -16      706.77      711.92     70.28 o 
  17   1 -16     3145.02     3280.39    177.38 o 
 -14   2 -16     2294.67     2365.09    158.57 o 
 -12   2 -16     3554.05     3335.75    134.27 o 
 -10   2 -16    15332.80    14520.69    333.04 o 
  -8   2 -16     3155.70     3157.93    101.13 o 
  -6   2 -16     1554.74     1528.96     74.07 o 
  -4   2 -16    10344.39    10691.45    294.89 o 
  -2   2 -16     6789.79     7617.04    149.75 o 
   0   2 -16       16.48       60.94     19.34 o 
   2   2 -16    32759.13    36848.06    651.40 o 
   4   2 -16      145.92      285.94     46.52 o 
   6   2 -16     4382.15     3832.82     94.08 o 
   8   2 -16     2119.95     1924.70     80.27 o 
  10   2 -16     3998.45     3989.92    131.64 o 
  12   2 -16     2086.89     1972.15     96.28 o 
  14   2 -16      699.15      861.40     72.90 o 
  16   2 -16     1035.99     1034.06     94.63 o 
 -15   3 -16       91.49      172.37     74.66 o 
 -13   3 -16      911.82      974.51     84.74 o 
 -11   3 -16      891.71      888.57     64.28 o 
  -9   3 -16     4335.70     4506.87    128.56 o 
  -7   3 -16     3928.54     3780.34    121.59 o 
  -5   3 -16     3656.47     3478.23    148.96 o 
  -3   3 -16    30272.37    30685.49    594.05 o 
  -1   3 -16     4251.27     4884.45    111.96 o 
   1   3 -16     7734.35     7345.27    154.04 o 
   3   3 -16    20848.01    20247.67    356.10 o 
   5   3 -16    12589.77    12895.70    244.02 o 
   7   3 -16     1728.45     1987.19     87.75 o 
   9   3 -16    12717.53    12906.48    278.96 o 
  11   3 -16     4287.34     4112.09    136.50 o 
  13   3 -16     4759.07     4456.29    181.82 o 
  15   3 -16     1716.39     1758.42    119.52 o 
  17   3 -16     1053.40     1074.75    100.24 o 
 -14   4 -16      364.29      646.85    159.56 o 
 -12   4 -16     1901.25     1710.56    101.55 o 
 -10   4 -16     4103.54     3979.25    122.69 o 
  -8   4 -16     1030.06      951.61    107.63 o 
  -6   4 -16     1340.59     1271.06     68.39 o 
  -4   4 -16    20750.04    21008.63    411.60 o 
  -2   4 -16     9717.08     8748.18    150.93 o 
   0   4 -16     1899.02     1898.52     64.14 o 
   2   4 -16      433.97      483.95     52.85 o 
   4   4 -16    14250.20    16698.94    386.01 o 
   6   4 -16    17677.22    17659.40    417.05 o 
   8   4 -16    20434.79    17715.78   1027.20 o 
  10   4 -16     4399.64     4499.46    170.99 o 
  12   4 -16     2770.98     2390.55    130.02 o 
  14   4 -16     1193.77     1255.15    100.45 o 
  16   4 -16     2494.05     2875.61    159.72 o 
 -15   5 -16       85.43      378.05    137.05 o 
 -13   5 -16      286.91      277.10     78.41 o 
 -11   5 -16     3120.42     2733.84    123.41 o 
  -9   5 -16      342.99      467.99     81.75 o 
  -5   5 -16     1604.34     1574.24     71.86 o 
  -3   5 -16    28232.22    32985.50    483.84 o 
  -1   5 -16      213.32      369.90     34.68 o 
   1   5 -16     3440.21     3808.43    101.84 o 
   3   5 -16    25015.88    25492.59    441.96 o 
   5   5 -16     6724.84     6375.91    169.52 o 
   7   5 -16    26663.77    24256.38    667.03 o 
   9   5 -16    10187.68     9840.95    279.04 o 
  11   5 -16      571.64      794.44    122.80 o 
  13   5 -16     5194.44     5107.46    204.40 o 
  15   5 -16      345.23      570.34    133.03 o 
 -14   6 -16     3209.74     3767.25    305.88 o 
 -12   6 -16     2530.72     2574.02    169.49 o 
 -10   6 -16     6628.27     6089.85    193.43 o 
  -8   6 -16    12383.08    11932.24    355.74 o 
  -6   6 -16     4068.28     4086.12    175.03 o 
  -4   6 -16    21973.32    21476.01   1162.62 o 
  -2   6 -16    12332.33    12131.16    242.52 o 
   0   6 -16      931.39      927.72     50.74 o 
   2   6 -16     2694.48     2890.90     90.93 o 
   4   6 -16     5913.71     5363.17    155.94 o 
   6   6 -16     7817.29     7156.73    185.96 o 
   8   6 -16    15262.19    15458.20    473.44 o 
  10   6 -16     5274.92     5366.07    196.60 o 
  12   6 -16    12451.35    11881.19    346.72 o 
  14   6 -16     4982.63     5121.99    220.79 o 
  16   6 -16     6948.45     8088.60    310.85 o 
 -13   7 -16    15376.22    16030.27    940.49 o 
 -11   7 -16      156.07      110.51     60.98 o 
  -9   7 -16    25498.24    24606.64    634.32 o 
  -7   7 -16    14289.31    13773.39    397.86 o 
  -5   7 -16    25181.78    23913.28    595.30 o 
  -3   7 -16     1629.54     1567.47     94.18 o 
  -1   7 -16    20928.43    20803.23    378.47 o 
   1   7 -16     6735.43     6314.67    152.63 o 
   3   7 -16     1057.18      922.14     62.63 o 
   5   7 -16    55633.48    51174.96   3160.74 o 
   7   7 -16     6979.94     6543.29    255.96 o 
   9   7 -16    18702.09    17640.77    546.27 o 
  11   7 -16      417.43      458.42     71.34 o 
  13   7 -16     5131.33     4893.87    202.29 o 
  15   7 -16     1076.78     1359.07    164.59 o 
 -14   8 -16      761.13      755.44    178.76 o 
 -12   8 -16     1445.09     1382.83    126.28 o 
 -10   8 -16    11105.42    11451.11    361.93 o 
  -8   8 -16    18228.85    18827.70    512.32 o 
  -6   8 -16     3770.16     3809.09    174.73 o 
  -4   8 -16     5629.55     5390.33    208.57 o 
  -2   8 -16    22539.75    21919.34    407.07 o 
   0   8 -16     6343.82     6072.07    226.90 o 
   2   8 -16      663.30      739.35     71.58 o 
   4   8 -16     5090.40     4227.06    143.35 o 
   6   8 -16     3578.70     3964.50    256.89 o 
   8   8 -16     4427.73     4660.07    214.75 o 
  10   8 -16     1411.98     1856.07    144.54 o 
  12   8 -16      744.36      707.59     84.46 o 
  14   8 -16      235.78      245.05     71.25 o 
 -13   9 -16      516.36      529.24    103.92 o 
 -11   9 -16     2731.24     2874.04    175.63 o 
  -9   9 -16     2136.28     2105.65    136.25 o 
  -7   9 -16     2924.30     2617.31    186.71 o 
  -5   9 -16     8103.12     7411.62    266.46 o 
  -3   9 -16     1907.81     1914.25     95.86 o 
  -1   9 -16    12820.02    12561.55    262.75 o 
   1   9 -16     2730.24     2730.53    121.75 o 
   3   9 -16     2954.36     2964.39    122.13 o 
   5   9 -16     7033.19     6794.81    202.54 o 
   7   9 -16     1905.49     1632.48    128.98 o 
   9   9 -16     1581.83     1598.83    135.02 o 
  11   9 -16     9198.58     9665.74    551.51 o 
  13   9 -16      894.09     1102.20    126.72 o 
  15   9 -16       13.34       65.06     62.28 o 
 -12  10 -16      656.04      950.61    111.75 o 
 -10  10 -16      664.94      794.25    103.92 o 
  -8  10 -16     2200.06     1894.55    134.85 o 
  -6  10 -16       47.77       -4.83     46.72 o 
  -4  10 -16      875.52      785.08     91.90 o 
  -2  10 -16     2013.95     2084.99    105.67 o 
   0  10 -16     9462.33     9442.93    254.06 o 
   2  10 -16     1975.49     1664.31    108.58 o 
   4  10 -16     2981.86     2797.49    128.86 o 
   6  10 -16    12840.11    11748.44    404.64 o 
   8  10 -16     1878.83     1829.02    139.03 o 
  10  10 -16     3015.70     3156.55    191.07 o 
  12  10 -16     1902.76     2390.26    179.18 o 
  14  10 -16     2132.08     2982.02    307.87 o 
 -11  11 -16      579.43      650.88    100.75 o 
  -9  11 -16     2753.53     2835.98    171.44 o 
  -7  11 -16     1270.14     1213.29    114.47 o 
  -5  11 -16     3696.32     3602.59    185.15 o 
  -3  11 -16     2327.71     2367.73    147.80 o 
  -1  11 -16      568.03      555.17     58.45 o 
   1  11 -16     1056.48     1056.38     80.56 o 
   3  11 -16    15078.47    14394.79    366.36 o 
   5  11 -16     1254.33     1194.80     84.71 o 
   7  11 -16      354.50      551.80     91.79 o 
   9  11 -16     8578.71     8280.43    341.32 o 
  11  11 -16     1588.17     1850.09    158.71 o 
  13  11 -16     1266.67     1872.54    165.85 o 
 -10  12 -16     3410.20     3452.10    274.76 o 
  -8  12 -16      917.02      916.27    111.23 o 
  -6  12 -16      611.43      620.05     91.84 o 
  -4  12 -16     1038.71     1273.50    122.33 o 
  -2  12 -16     7644.02     7672.84    284.99 o 
   0  12 -16     2615.11     2467.13    123.62 o 
   2  12 -16      747.73      862.68    173.37 o 
   4  12 -16      819.47      889.43     78.21 o 
   6  12 -16     1384.74     1245.55    119.66 o 
   8  12 -16      561.80      536.05    100.10 o 
  10  12 -16      140.55      689.87    118.18 o 
  12  12 -16      105.98      326.30     99.25 o 
  -9  13 -16      330.59      414.43     96.32 o 
  -7  13 -16     2844.92     3129.52    200.94 o 
  -5  13 -16     1008.09      977.98    119.51 o 
  -3  13 -16     1713.40     1827.88    137.87 o 
  -1  13 -16     5185.95     4933.28    219.33 o 
   1  13 -16    12752.62    11779.62    383.70 o 
   3  13 -16     1615.37     1696.52    106.61 o 
   5  13 -16     2486.63     2420.93    163.34 o 
   7  13 -16     2194.33     2037.74    158.19 o 
   9  13 -16     1615.09     1846.23    159.52 o 
  11  13 -16     2756.36     3414.67    435.32 o 
  -8  14 -16    13698.82    13150.17    804.43 o 
  -6  14 -16      667.49      774.42    113.49 o 
  -4  14 -16     8444.15     8885.60    336.47 o 
  -2  14 -16     1851.82     1843.83    142.24 o 
   0  14 -16     5190.53     5105.11    232.32 o 
   2  14 -16     5676.75     5540.84    204.44 o 
   4  14 -16     4154.35     4059.64    169.87 o 
   6  14 -16      362.58      360.55     91.45 o 
   8  14 -16     1725.46     1576.46    193.33 o 
  10  14 -16      852.08      807.89    127.12 o 
  -7  15 -16      525.67      523.96    110.02 o 
  -5  15 -16     1356.35     1240.85    132.78 o 
  -3  15 -16      463.48      676.51    109.98 o 
  -1  15 -16      225.97      354.21    121.82 o 
   1  15 -16     3502.94     3628.62    229.41 o 
   3  15 -16     1125.68     1368.42    120.03 o 
   5  15 -16     1052.41     1236.01    200.94 o 
   7  15 -16     1585.85     2022.62    167.60 o 
  -4  16 -16     1778.43     1556.09    151.48 o 
  -2  16 -16      561.68      800.78    121.59 o 
   0  16 -16     1684.84     1902.98    157.07 o 
   2  16 -16     2306.08     2689.23    176.18 o 
   4  16 -16     1907.19     1680.48    152.62 o 
   6  16 -16     2957.89     3440.78    219.47 o 
  -1  17 -16     2057.06     2263.66    242.98 o 
   1  17 -16     1974.87     1831.55    170.16 o 
   3  17 -16     1065.18     1504.25    217.16 o 
 -15   1 -15      534.00      672.93    104.53 o 
 -13   1 -15      908.30     1072.30    107.18 o 
 -11   1 -15     5946.00     5926.90    155.69 o 
  -9   1 -15     1391.57     1585.92     73.19 o 
  -7   1 -15    12624.73    12601.69    277.74 o 
  -5   1 -15        9.34      221.27    105.60 o 
  -3   1 -15     2317.58     1758.55    114.56 o 
  -1   1 -15      962.82      636.70     31.65 o 
   1   1 -15    10504.38     9267.63    174.67 o 
   3   1 -15    23758.97    23565.67    398.51 o 
   5   1 -15    40406.27    43867.02    720.66 o 
   7   1 -15     7200.88     7834.47    152.91 o 
   9   1 -15    16426.79    14904.46    560.20 o 
  11   1 -15    11694.06    11134.21    260.70 o 
  13   1 -15     4171.07     4053.84    145.04 o 
  15   1 -15      890.25     1096.40     81.09 o 
  17   1 -15     1719.86     1900.43    148.50 o 
 -16   2 -15      303.81      297.33     89.39 o 
 -14   2 -15     7578.45     7897.27    297.94 o 
 -12   2 -15       36.16       40.60     43.17 o 
 -10   2 -15    10868.10    10385.47    222.30 o 
  -8   2 -15      467.90      590.29     47.82 o 
  -6   2 -15     3050.89     3175.58    105.91 o 
  -4   2 -15    16337.89    16905.88    418.01 o 
  -2   2 -15    15338.79    15400.74    272.95 o 
   0   2 -15     8008.56     7641.96    152.17 o 
   2   2 -15    90139.65    88006.45   1796.78 o 
   4   2 -15     1067.73     1356.07     49.97 o 
   6   2 -15      672.89      622.01     33.64 o 
   8   2 -15     3213.25     3403.46     89.98 o 
  10   2 -15    52613.73    48812.68    986.88 o 
  12   2 -15      594.34      762.57     64.88 o 
  14   2 -15     4389.75     4027.49    147.48 o 
  16   2 -15      544.62      719.45     83.73 o 
 -15   3 -15     2211.30     2359.42    162.16 o 
 -13   3 -15     1489.00     1315.66     93.58 o 
 -11   3 -15       19.01       52.46     35.23 o 
  -9   3 -15     6052.32     6058.11    150.84 o 
  -7   3 -15    11002.64    10903.26    249.52 o 
  -5   3 -15    73657.13    79090.42   1385.44 o 
  -3   3 -15    15901.38    16251.62    283.49 o 
  -1   3 -15    27432.18    29297.09    482.52 o 
   1   3 -15     3286.88     3291.66    110.03 o 
   3   3 -15     5436.60     5070.49    116.27 o 
   5   3 -15     2887.86     3032.59    195.31 o 
   7   3 -15     8221.03     7843.74    211.38 o 
   9   3 -15     2074.62     2048.97     86.87 o 
  11   3 -15    10837.13    11067.00    258.45 o 
  13   3 -15     2879.86     2878.87    142.62 o 
  15   3 -15      446.35      487.38     77.64 o 
  17   3 -15      782.50      717.03     85.58 o 
 -14   4 -15     1234.99     1401.22    128.68 o 
 -12   4 -15      789.25      838.21     95.66 o 
 -10   4 -15     6535.86     6486.53    162.83 o 
  -8   4 -15      866.62     1016.29     67.22 o 
  -6   4 -15    12702.44    12652.49    279.92 o 
  -4   4 -15    25149.66    28678.78    532.36 o 
  -2   4 -15     1741.67     2749.58     73.49 o 
   0   4 -15     6194.61     6791.25    145.84 o 
   2   4 -15     4695.08     5130.63    119.75 o 
   4   4 -15     9176.25     9527.54    220.89 o 
   6   4 -15    14536.80    14165.71    309.14 o 
   8   4 -15     3387.14     2962.43    115.75 o 
  10   4 -15       19.36       32.61     50.46 o 
  12   4 -15     3895.13     3730.99    162.25 o 
  14   4 -15     2394.83     2178.32    129.42 o 
  16   4 -15     2917.98     3179.56    166.84 o 
 -15   5 -15      156.50      219.15    125.13 o 
 -13   5 -15      166.79      237.19     72.77 o 
 -11   5 -15     1643.67     1685.15     96.96 o 
  -9   5 -15     3108.25     2845.58    119.52 o 
  -7   5 -15     1177.27     1405.24     72.53 o 
  -5   5 -15     1248.07     1152.53     61.33 o 
  -3   5 -15   193214.48   203076.19   2733.17 o 
  -1   5 -15      589.01      796.64     45.38 o 
   1   5 -15     3986.71     5287.57    154.81 o 
   3   5 -15    10063.46    11369.16    360.05 o 
   5   5 -15     3485.07     3061.94    102.70 o 
   7   5 -15    61680.18    57936.20   1428.09 o 
   9   5 -15     5529.82     5263.16    184.60 o 
  11   5 -15     4528.23     4623.19    179.28 o 
  13   5 -15      404.82      685.86     81.56 o 
  15   5 -15     4336.13     4713.29    203.20 o 
 -14   6 -15     2638.08     2996.59    274.10 o 
 -12   6 -15      747.89      705.92     94.55 o 
 -10   6 -15      461.65      520.99     62.71 o 
  -8   6 -15    20181.00    19555.21    518.94 o 
  -6   6 -15     3881.68     3914.68    166.35 o 
  -4   6 -15    14626.97    14368.49    314.04 o 
  -2   6 -15    11554.98    10639.86    210.92 o 
   0   6 -15     4038.59     5411.55    131.56 o 
   2   6 -15     2113.88     2067.61     84.81 o 
   4   6 -15     5310.40     4885.53    143.79 o 
   6   6 -15     8225.86     7744.43    200.94 o 
   8   6 -15      462.65      641.54     87.04 o 
  10   6 -15     2110.74     2097.14    118.29 o 
  12   6 -15     4621.16     4252.42    180.38 o 
  14   6 -15      204.55      446.94     78.03 o 
  16   6 -15     5590.29     6172.35    299.68 o 
 -13   7 -15      173.83      436.26    100.31 o 
 -11   7 -15      613.61      672.35     88.42 o 
  -9   7 -15      900.81     1219.21    193.66 o 
  -7   7 -15    17871.43    17454.69    610.44 o 
  -5   7 -15     7655.10     6694.82    238.24 o 
  -3   7 -15     1980.96     2360.14     93.02 o 
  -1   7 -15     5254.68     5848.45    144.27 o 
   1   7 -15     3206.82     3388.32    117.31 o 
   3   7 -15      496.23      421.38     45.23 o 
   5   7 -15     6554.32     5780.76    305.74 o 
   7   7 -15       54.09      139.57     57.23 o 
   9   7 -15     5018.96     4824.15    223.24 o 
  11   7 -15      916.46      863.31     84.25 o 
  13   7 -15      390.63      449.70     75.11 o 
  15   7 -15      741.34      785.13    121.08 o 
 -14   8 -15     5546.58     5667.43    384.01 o 
 -12   8 -15      223.42      390.06     84.73 o 
 -10   8 -15     4860.24     4570.26    204.34 o 
  -8   8 -15     4615.14     4836.13    389.64 o 
  -6   8 -15     2695.37     2682.26    145.12 o 
  -4   8 -15    16868.98    15883.40    442.31 o 
  -2   8 -15     2328.48     2201.24    146.79 o 
   0   8 -15     9811.25     9775.76    242.02 o 
   2   8 -15     4219.94     3446.32    124.68 o 
   4   8 -15     7075.96     7095.78    195.00 o 
   6   8 -15     4190.44     4029.80    191.72 o 
   8   8 -15     5308.00     4938.27    425.39 o 
  10   8 -15    21595.19    21768.12    641.77 o 
  12   8 -15      421.41      431.05     73.01 o 
  14   8 -15      526.58      589.09     83.71 o 
 -13   9 -15      666.42      611.62    103.10 o 
 -11   9 -15      763.32      822.28    103.69 o 
  -9   9 -15       98.09      128.24     77.46 o 
  -7   9 -15     1180.08     1102.21    103.90 o 
  -5   9 -15     6461.99     6166.67    240.57 o 
  -3   9 -15      577.02      725.49     64.93 o 
  -1   9 -15     3079.07     3388.62    111.99 o 
   1   9 -15      173.20      240.68     45.69 o 
   3   9 -15     4355.31     4341.77    149.11 o 
   5   9 -15    16271.39    15830.82    372.14 o 
   7   9 -15     1557.42     1740.07    133.95 o 
   9   9 -15     2224.87     2218.68    153.14 o 
  11   9 -15      847.71     1115.05    201.27 o 
  13   9 -15      771.45      793.52     91.09 o 
  15   9 -15     2345.23     2695.35    159.40 o 
 -12  10 -15       44.38       44.65     65.59 o 
 -10  10 -15    11045.24    10313.26    518.41 o 
  -8  10 -15      296.98      366.95     87.39 o 
  -6  10 -15     3307.61     2880.52    162.32 o 
  -4  10 -15      810.04      920.92     97.73 o 
  -2  10 -15     7827.88     7334.30    211.28 o 
   0  10 -15     8318.70     8536.38    233.28 o 
   2  10 -15     4616.99     3992.98    146.73 o 
   4  10 -15     1527.22     1852.15     99.41 o 
   6  10 -15     5841.19     5192.50    234.31 o 
   8  10 -15     3498.46     3716.47    204.07 o 
  10  10 -15      111.97      217.12     81.18 o 
  12  10 -15     5510.21     5722.31    278.55 o 
  14  10 -15     1397.18     1277.05    141.86 o 
 -11  11 -15     2776.67     2571.92    173.00 o 
  -9  11 -15     2083.76     1943.69    146.57 o 
  -7  11 -15     1531.67     1752.04    131.77 o 
  -5  11 -15      947.40      961.08    100.13 o 
  -3  11 -15      310.48      375.56     78.24 o 
  -1  11 -15      117.57      133.22     47.19 o 
   1  11 -15     1417.95     1434.81     92.13 o 
   3  11 -15    10931.46    10645.59    280.37 o 
   5  11 -15     2319.37     2411.91    116.73 o 
   7  11 -15      404.55      479.91    110.90 o 
   9  11 -15    11171.97    11315.29    408.16 o 
  11  11 -15     9930.39     9345.96    554.83 o 
  13  11 -15     3172.91     3877.82    356.86 o 
 -10  12 -15     3755.92     3195.21    270.79 o 
  -8  12 -15     2776.51     2561.74    212.53 o 
  -6  12 -15      304.28      302.93     77.40 o 
  -4  12 -15    30210.98    29068.17    847.13 o 
  -2  12 -15      861.26      940.70     83.64 o 
   0  12 -15     1073.68     1120.84     85.88 o 
   2  12 -15    18617.62    17532.20    418.74 o 
   4  12 -15     3246.68     2909.84    132.37 o 
   6  12 -15     1830.95     1734.10    139.15 o 
   8  12 -15      256.46      211.20     96.00 o 
  10  12 -15    22131.65    21755.71   1127.53 o 
  12  12 -15     4561.42     5778.00    442.93 o 
  -9  13 -15     2469.80     2661.57    251.59 o 
  -7  13 -15     4058.53     3970.11    433.00 o 
  -5  13 -15      154.32      346.46     84.49 o 
  -3  13 -15     3478.88     3252.51    185.30 o 
  -1  13 -15     3419.00     3464.94    180.24 o 
   1  13 -15     6120.68     5786.44    202.15 o 
   3  13 -15     1327.84     1375.19    100.02 o 
   5  13 -15      394.24      524.37     89.75 o 
   7  13 -15     2655.09     2331.71    169.01 o 
   9  13 -15     4371.40     3948.04    228.97 o 
  11  13 -15     1115.21     1565.41    302.24 o 
  -8  14 -15     5367.68     6308.20    289.33 o 
  -6  14 -15     2054.33     2056.88    157.73 o 
  -4  14 -15      998.35     1246.54    122.92 o 
  -2  14 -15     3661.43     3701.70    273.44 o 
   0  14 -15     2434.36     2694.40    166.18 o 
   2  14 -15      472.61      483.26     76.39 o 
   4  14 -15     5388.08     4982.61    191.71 o 
   6  14 -15     1793.27     1807.20    152.79 o 
   8  14 -15      370.22      235.23     85.75 o 
  10  14 -15      528.59      728.76    124.99 o 
  -7  15 -15      552.27      603.46    112.94 o 
  -5  15 -15      437.60      392.60    124.47 o 
  -3  15 -15     1691.79     1515.58    201.27 o 
  -1  15 -15     2652.23     2320.19    159.79 o 
   1  15 -15     3808.00     3855.38    230.40 o 
   3  15 -15     2792.47     2735.53    145.87 o 
   5  15 -15     2158.62     1901.82    204.91 o 
   7  15 -15     1095.64     1116.86    134.12 o 
   9  15 -15       96.79      156.62     81.92 o 
  -4  16 -15      115.94      172.35     79.56 o 
  -2  16 -15      640.98      749.48    155.59 o 
   0  16 -15     7518.16     7788.85    316.46 o 
   2  16 -15     1272.84     1617.74    201.27 o 
   4  16 -15      146.12      283.75     92.88 o 
   6  16 -15     5385.78     5202.72    271.64 o 
  -1  17 -15     1613.75     1541.99    210.54 o 
   1  17 -15      339.50      322.52    108.91 o 
   3  17 -15      609.71      717.40    122.86 o 
 -16   0 -14      175.12      366.79    131.09 o 
 -14   0 -14     7294.51     6668.50    382.68 o 
 -12   0 -14     1618.82     1618.41    114.30 o 
 -10   0 -14    12255.47    11275.82    790.86 o 
  -8   0 -14    23949.01    24284.70    579.58 o 
  -6   0 -14     2034.96     2172.92    102.97 o 
  -4   0 -14     3736.59     3814.92    195.31 o 
  -2   0 -14     6759.18     6334.12    176.36 o 
   0   0 -14   425411.22   427553.19   9086.93 o 
   2   0 -14    42741.35    45077.69   1034.55 o 
   4   0 -14     6100.87     4658.09    144.60 o 
   6   0 -14   221385.03   246110.66   4404.65 o 
   8   0 -14     6120.43     6174.05    221.17 o 
  10   0 -14     2436.45     2351.19    137.02 o 
  12   0 -14    12767.04    11835.50    550.52 o 
  14   0 -14     4487.26     4287.32    214.62 o 
  16   0 -14     7432.26     7493.37    318.11 o 
 -15   1 -14     1208.77     1163.18    127.45 o 
 -13   1 -14      676.95      738.25    120.17 o 
 -11   1 -14     4806.10     4734.25    133.77 o 
  -9   1 -14     1807.17     2067.47     81.65 o 
  -7   1 -14    40619.77    42359.50    666.37 o 
  -5   1 -14     2821.81     2995.92    121.25 o 
  -3   1 -14    25129.21    25326.65    474.13 o 
  -1   1 -14     8304.96     7435.00    143.22 o 
   1   1 -14    31225.27    31399.62    516.14 o 
   3   1 -14     3209.63     2617.92     71.24 o 
   5   1 -14    75218.26    81245.34   1582.34 o 
   7   1 -14     2529.87     2738.94     74.42 o 
   9   1 -14     7408.88     6673.38    172.52 o 
  11   1 -14    17423.72    17002.02    357.30 o 
  13   1 -14     6998.32     6799.56    194.38 o 
  15   1 -14      331.30      307.81     68.90 o 
  17   1 -14     2815.70     2796.68    132.17 o 
 -16   2 -14      982.99     1070.38    120.99 o 
 -14   2 -14     5229.38     4897.21    227.01 o 
 -12   2 -14      898.44      905.63    124.51 o 
 -10   2 -14     7870.83     8213.89    186.31 o 
  -8   2 -14      770.10      752.21     50.47 o 
  -6   2 -14     6636.57     6575.12    165.15 o 
  -4   2 -14     7812.48     7521.78    174.03 o 
  -2   2 -14       24.54      143.78     36.41 o 
   0   2 -14     8212.23     7964.24    151.80 o 
   2   2 -14   104812.84   110248.20   1722.49 o 
   4   2 -14     3914.33     4422.33     99.97 o 
   6   2 -14     4344.96     5463.88    105.10 o 
   8   2 -14     7425.40     7224.06    175.77 o 
  10   2 -14     5301.75     5200.91    277.04 o 
  12   2 -14     4498.78     4322.24    144.35 o 
  14   2 -14      494.30      598.27     63.69 o 
  16   2 -14     4215.07     4473.33    202.63 o 
 -15   3 -14     1872.95     2310.23    160.79 o 
 -13   3 -14      156.00      208.33     70.15 o 
 -11   3 -14     1494.32     1541.14     76.91 o 
  -9   3 -14     3547.46     3750.57    113.42 o 
  -7   3 -14     5539.15     5791.58    154.21 o 
  -5   3 -14   175847.94   194757.86   3279.10 o 
  -3   3 -14    16501.21    16342.43    281.95 o 
  -1   3 -14    11465.99    12050.36    220.68 o 
   1   3 -14    10722.52    10648.50    252.29 o 
   3   3 -14     4911.54     4812.93    110.08 o 
   5   3 -14     5991.66     5252.73    134.05 o 
   7   3 -14      766.51      554.33     63.60 o 
   9   3 -14     6101.66     5416.89    151.11 o 
  11   3 -14     2176.40     2091.85     97.72 o 
  13   3 -14     1347.43     1472.04     85.52 o 
  15   3 -14     1268.06     1432.22    108.41 o 
  17   3 -14      297.33      407.76    101.26 o 
 -14   4 -14     1632.38     1657.26    135.71 o 
 -12   4 -14     3466.68     3437.91    138.91 o 
 -10   4 -14     3937.74     3877.73    119.44 o 
  -8   4 -14     5450.72     5004.91    147.84 o 
  -6   4 -14    17817.20    18511.36    376.79 o 
  -4   4 -14    96448.67   112132.70   1959.80 o 
  -2   4 -14    29377.60    36154.14    558.29 o 
   0   4 -14     8988.47    10204.42    198.92 o 
   2   4 -14     6561.95     6789.73    145.53 o 
   4   4 -14     5653.07     5889.70    155.22 o 
   6   4 -14    27624.78    28258.21    534.29 o 
   8   4 -14    15568.41    14664.81    300.70 o 
  10   4 -14    13178.59    12906.27    287.78 o 
  12   4 -14    13181.06    12405.79    347.11 o 
  14   4 -14      804.89      745.53     82.10 o 
  16   4 -14     2776.13     3366.05    170.57 o 
 -15   5 -14      301.62      309.19    137.71 o 
 -13   5 -14      710.81      620.66     95.82 o 
 -11   5 -14     3922.48     3849.23    122.98 o 
  -9   5 -14      187.19      199.97     44.44 o 
  -7   5 -14     1264.10     1336.38     79.36 o 
  -5   5 -14     4323.73     4652.77    130.18 o 
  -3   5 -14    59239.48    63240.30    882.57 o 
  -1   5 -14    11023.24    10590.25    205.59 o 
   1   5 -14     6546.03     6088.47    177.74 o 
   3   5 -14     7707.69     7322.22    181.32 o 
   5   5 -14     6889.96     6672.95    171.17 o 
   7   5 -14     2674.38     3265.16    184.67 o 
   9   5 -14      292.07      636.94    161.05 o 
  11   5 -14      840.10      988.94     85.30 o 
  13   5 -14     1758.15     1903.77    153.00 o 
  15   5 -14     1695.02     1934.41    128.71 o 
  17   5 -14      338.35      225.11    131.75 o 
 -14   6 -14     2541.53     2822.46    259.54 o 
 -12   6 -14     1083.36     1062.93    105.58 o 
 -10   6 -14     2828.43     2502.27    114.84 o 
  -8   6 -14     4969.07     4728.49    327.07 o 
  -6   6 -14     1956.26     1952.69     84.05 o 
  -4   6 -14     7039.05     6802.08    140.42 o 
  -2   6 -14     2087.85     2505.74    103.97 o 
   0   6 -14     6237.99     7189.73    159.21 o 
   2   6 -14      883.99      781.03     85.47 o 
   4   6 -14     5070.78     5071.36    145.25 o 
   6   6 -14     3200.94     3078.78    107.67 o 
   8   6 -14     1714.06     1644.94     96.97 o 
  10   6 -14    11141.48    11067.18    314.92 o 
  12   6 -14      591.71      710.74    128.98 o 
  14   6 -14      121.61      356.11     74.08 o 
  16   6 -14     3584.52     4183.72    252.26 o 
 -15   7 -14     4982.28     4310.82    338.99 o 
 -13   7 -14     9845.14     8747.37    492.92 o 
 -11   7 -14      363.87      357.38     75.88 o 
  -9   7 -14     3725.32     3523.97    167.59 o 
  -7   7 -14    14724.19    14956.72    417.32 o 
  -5   7 -14    14149.65    12918.12    365.99 o 
  -3   7 -14     1559.36     1760.27     79.86 o 
  -1   7 -14     2693.15     2830.47     91.57 o 
   1   7 -14    34129.36    35754.19    708.92 o 
   3   7 -14     6824.94     7057.55    192.36 o 
   5   7 -14    59403.56    58741.34   1123.92 o 
   7   7 -14     5294.96     4882.19    211.68 o 
   9   7 -14    16217.05    15029.50    387.92 o 
  11   7 -14     1316.75     1370.33    141.50 o 
  13   7 -14     1535.46     1495.94    112.23 o 
  15   7 -14     2023.95     2089.02    172.94 o 
 -14   8 -14     1420.66     1809.47    229.74 o 
 -12   8 -14      301.54      512.84     93.13 o 
 -10   8 -14     2182.82     2134.59    135.61 o 
  -8   8 -14     4004.80     4156.63    263.51 o 
  -6   8 -14      850.62      896.27     88.82 o 
  -4   8 -14    11290.47    10456.67    365.88 o 
  -2   8 -14     1721.83     1285.17     65.08 o 
   0   8 -14     3672.84     3363.43    119.66 o 
   2   8 -14     9629.78     9391.10    236.44 o 
   4   8 -14     2981.23     2412.04    156.70 o 
   6   8 -14     2789.20     2714.09    111.37 o 
   8   8 -14     2167.99     2373.27    150.95 o 
  10   8 -14     9049.25     8961.29    277.39 o 
  12   8 -14        3.75       67.94     49.69 o 
  14   8 -14      796.10      856.22     91.65 o 
 -13   9 -14     3484.34     3684.19    203.63 o 
 -11   9 -14       66.06      200.85     71.83 o 
  -9   9 -14      248.75      287.02     70.11 o 
  -7   9 -14     2464.83     2334.29    140.41 o 
  -5   9 -14     3244.12     2981.95    159.54 o 
  -3   9 -14    18010.01    17606.78    389.60 o 
  -1   9 -14    11607.69    10771.39    264.72 o 
   1   9 -14     5502.37     4648.53    152.45 o 
   3   9 -14     8061.65     8207.81    220.60 o 
   5   9 -14     3717.75     3738.55    137.66 o 
   7   9 -14     5178.82     5293.57    462.80 o 
   9   9 -14    13437.51    11990.05    417.58 o 
  11   9 -14     1505.89     2022.10    155.61 o 
  13   9 -14      672.63      786.36     91.89 o 
  15   9 -14     1964.85     2149.63    184.61 o 
 -12  10 -14      607.79      673.81    102.73 o 
 -10  10 -14     3379.72     3501.76    263.51 o 
  -8  10 -14      453.84      355.72     78.08 o 
  -6  10 -14      173.90      130.34     60.39 o 
  -4  10 -14     6921.72     6521.63    246.46 o 
  -2  10 -14     2934.26     2793.17    121.40 o 
   0  10 -14     7066.80     7040.64    204.51 o 
   2  10 -14     2328.67     2188.04    106.12 o 
   4  10 -14      464.52      505.08     99.39 o 
   6  10 -14      470.65      639.50     94.23 o 
   8  10 -14    11548.51    11253.90    387.71 o 
  10  10 -14     2198.67     2469.27    277.41 o 
  12  10 -14      400.29      674.00    158.24 o 
  14  10 -14     3533.24     3935.57    201.81 o 
 -11  11 -14      137.33      238.40     80.75 o 
  -9  11 -14     3961.92     4274.07    250.60 o 
  -7  11 -14     1152.57     1148.60    110.70 o 
  -5  11 -14     1869.15     2054.17    146.32 o 
  -3  11 -14    11518.28    11729.84    302.15 o 
  -1  11 -14     3981.21     4104.49    265.50 o 
   1  11 -14      741.90      851.76     75.70 o 
   3  11 -14     2831.82     3187.90    134.81 o 
   5  11 -14     2094.86     2058.20    195.74 o 
   7  11 -14     2270.61     2099.56    148.24 o 
   9  11 -14    13910.60    12411.57    442.45 o 
  11  11 -14     7618.03     7309.39    480.01 o 
  13  11 -14      483.26      752.91    149.30 o 
 -10  12 -14      196.75      252.25    119.17 o 
  -8  12 -14     1108.49     1122.06    118.66 o 
  -6  12 -14      876.93      951.27    141.02 o 
  -4  12 -14     1264.20     1158.95    286.02 o 
  -2  12 -14      573.69      695.69     89.14 o 
   0  12 -14      518.23      568.96     68.82 o 
   2  12 -14      118.84      375.04     96.98 o 
   4  12 -14      827.63      897.47     79.00 o 
   6  12 -14     4403.33     3989.45    209.64 o 
   8  12 -14      510.42      384.13     95.55 o 
  10  12 -14     2489.84     2893.53    192.47 o 
  12  12 -14     3818.09     4631.43    255.55 o 
  -9  13 -14      386.01      391.29    129.77 o 
  -7  13 -14     1291.74     1286.56    128.65 o 
  -5  13 -14       84.29       70.18     59.46 o 
  -3  13 -14     7234.80     7560.20    294.53 o 
  -1  13 -14     1596.50     1423.39    120.10 o 
   1  13 -14      814.66      779.96     78.08 o 
   3  13 -14     6145.25     5393.22    193.58 o 
   5  13 -14      765.02      801.12     77.37 o 
   7  13 -14     1470.95     1311.72    133.74 o 
   9  13 -14     1452.82     1444.76    146.01 o 
  11  13 -14     2018.82     2208.05    270.13 o 
  -8  14 -14    16908.65    18075.17    871.96 o 
  -6  14 -14       10.30        2.78     66.87 o 
  -4  14 -14      434.13      415.91     94.22 o 
  -2  14 -14     1157.10     1077.87    152.94 o 
   0  14 -14     6333.78     6413.91    270.13 o 
   2  14 -14     1985.14     1976.64    119.00 o 
   4  14 -14     3411.98     3421.01    154.39 o 
   6  14 -14      778.57      797.72    213.85 o 
   8  14 -14      535.20      525.14    112.26 o 
  10  14 -14      471.64      619.74    112.72 o 
  -7  15 -14     1166.03     1366.04    139.53 o 
  -5  15 -14      144.22      177.48     90.37 o 
  -3  15 -14     4546.81     3963.56    219.82 o 
  -1  15 -14     3056.96     2921.66    179.53 o 
   1  15 -14    14243.97    15072.28    474.41 o 
   3  15 -14     2185.75     2036.93    126.92 o 
   5  15 -14     2695.39     2875.92    189.11 o 
   7  15 -14      451.89      596.49    116.39 o 
   9  15 -14      797.68      950.59    149.63 o 
  -4  16 -14     3327.34     3230.01    206.36 o 
  -2  16 -14     2968.76     3275.32    282.05 o 
   0  16 -14     3637.44     3964.15    217.92 o 
   2  16 -14     3522.62     3593.15    204.34 o 
   4  16 -14      194.02      402.28    103.13 o 
   6  16 -14     5016.53     4751.94    259.58 o 
  -1  17 -14       80.52      143.67    114.54 o 
   1  17 -14     1355.14     1552.73    248.61 o 
   3  17 -14      212.92      282.30     92.34 o 
 -15   1 -13      452.25      571.00    103.68 o 
 -13   1 -13     5807.46     6113.51    245.44 o 
 -11   1 -13      378.27      448.91     49.98 o 
  -9   1 -13    13239.80    12689.70    309.91 o 
  -7   1 -13    13682.48    13907.37    258.07 o 
  -5   1 -13     1376.72     1814.19     70.28 o 
  -3   1 -13    21391.60    21903.57    416.74 o 
  -1   1 -13    10135.99     9592.66    173.45 o 
   1   1 -13     1598.45     1634.92     71.37 o 
   3   1 -13    11793.95    10157.35    185.52 o 
   5   1 -13    67427.32    71096.34   1165.21 o 
   7   1 -13    18189.17    19524.81    314.26 o 
   9   1 -13      601.19      550.13     49.09 o 
  11   1 -13     1811.99     2135.78     96.18 o 
  13   1 -13     8542.04     8495.93    225.59 o 
  15   1 -13     1551.31     1522.36     93.00 o 
  17   1 -13       71.40      230.15     49.49 o 
 -16   2 -13     1353.02     1175.55    140.36 o 
 -14   2 -13     1938.94     1736.64    135.65 o 
 -12   2 -13     1574.06     1798.14     97.83 o 
 -10   2 -13     7672.78     7783.70    195.26 o 
  -8   2 -13     2136.79     1813.87     71.47 o 
  -6   2 -13     7775.73    10358.58    232.81 o 
  -4   2 -13    16420.50    18167.50    351.83 o 
  -2   2 -13      163.33      365.84     38.15 o 
   0   2 -13      282.64      235.32     24.15 o 
   2   2 -13   121573.57   126719.98   1976.71 o 
   4   2 -13    11587.49    12577.91    233.25 o 
   6   2 -13     9432.14     9208.81    202.61 o 
   8   2 -13     7934.14     7627.88    181.92 o 
  10   2 -13    20512.59    19045.45    383.41 o 
  12   2 -13     9898.84     9126.83    231.12 o 
  14   2 -13     6746.59     6421.74    192.13 o 
  16   2 -13      831.18     1096.28    104.12 o 
 -15   3 -13     2651.22     3125.78    186.71 o 
 -13   3 -13      184.29      295.62     73.03 o 
 -11   3 -13    15358.79    13904.12    280.91 o 
  -9   3 -13    10556.39    10525.14    218.65 o 
  -7   3 -13     4310.47     3793.57    118.40 o 
  -5   3 -13   130938.67   139963.75   2384.83 o 
  -3   3 -13     4155.32     4397.15     99.60 o 
  -1   3 -13     6830.81     6625.63    135.44 o 
   1   3 -13    19096.81    16958.09    294.17 o 
   3   3 -13     7845.06     8550.97    168.05 o 
   5   3 -13    15366.72    15699.94    425.55 o 
   7   3 -13    18323.65    15825.75    312.92 o 
   9   3 -13     5761.36     5071.50    143.63 o 
  11   3 -13    20509.58    19901.69    402.79 o 
  13   3 -13     1333.16     1355.20     83.11 o 
  15   3 -13     4122.15     3929.95    177.79 o 
  17   3 -13     2197.06     2403.20    422.41 o 
 -16   4 -13      414.63      418.91    100.97 o 
 -14   4 -13     4039.46     4324.37    210.95 o 
 -12   4 -13     5909.00     6042.75    191.87 o 
 -10   4 -13     2361.34     2296.34     90.33 o 
  -8   4 -13      199.36      231.46     40.09 o 
  -6   4 -13     5003.04     5095.61    141.82 o 
  -4   4 -13    26082.08    31846.94    500.49 o 
  -2   4 -13    10478.68    10949.48    177.90 o 
   0   4 -13       37.61       44.85     19.33 o 
   2   4 -13     4918.78     4240.62    100.46 o 
   4   4 -13    11773.04    13362.54    335.30 o 
   6   4 -13    25440.56    23494.52    406.84 o 
   8   4 -13     3875.85     3890.45    135.59 o 
  10   4 -13     3533.31     3715.16    125.45 o 
  12   4 -13    20457.30    20080.46    489.74 o 
  14   4 -13     1425.20     1484.43    144.99 o 
  16   4 -13     4682.66     5310.23    223.55 o 
 -15   5 -13      132.16       80.11    109.24 o 
 -13   5 -13      737.27      655.18     72.01 o 
 -11   5 -13      727.31      683.57     56.79 o 
  -9   5 -13     1869.18     1747.56     78.69 o 
  -7   5 -13     8597.34     8984.26    215.61 o 
  -5   5 -13     1613.11     1698.41     56.72 o 
  -3   5 -13   148774.64   155519.05   2355.79 o 
  -1   5 -13     3518.41     4054.13    126.36 o 
   1   5 -13       46.34      251.36     48.48 o 
   3   5 -13     5426.61     6076.39    180.04 o 
   5   5 -13     7797.39     8154.68    198.87 o 
   7   5 -13    41140.95    38227.42    709.34 o 
   9   5 -13    50877.97    50184.20   1024.75 o 
  11   5 -13     1878.42     1864.90    112.14 o 
  13   5 -13     3956.42     3737.74    166.28 o 
  15   5 -13    12458.90    13116.92    380.37 o 
  17   5 -13      403.46      508.31    114.82 o 
 -14   6 -13     3070.12     3299.16    279.40 o 
 -12   6 -13     1465.17     1226.92    111.27 o 
 -10   6 -13     5218.26     5089.78    167.33 o 
  -8   6 -13     2725.91     2582.29    104.19 o 
  -6   6 -13     6722.12     7075.74    179.02 o 
  -4   6 -13     1178.80     1280.27     51.14 o 
  -2   6 -13    15473.69    14287.49    272.39 o 
   0   6 -13    14029.36    14537.88    278.27 o 
   2   6 -13    17781.77    17351.23    371.67 o 
   4   6 -13     1235.65     1850.78     78.05 o 
   6   6 -13      627.67      545.35    100.76 o 
   8   6 -13     1490.14     1684.72     97.89 o 
  10   6 -13     5292.01     5255.03    202.07 o 
  12   6 -13     3028.22     2990.13    146.27 o 
  14   6 -13     3116.43     3033.89    155.41 o 
  16   6 -13     1622.88     1917.99    292.31 o 
 -15   7 -13      425.11      270.79    138.38 o 
 -13   7 -13      647.67      887.10    105.75 o 
 -11   7 -13     2087.33     2127.88    138.89 o 
  -9   7 -13     1491.50     1500.98    109.77 o 
  -7   7 -13     3361.83     2989.08    145.67 o 
  -5   7 -13     1526.69     1404.39     97.35 o 
  -3   7 -13     1312.00     1321.73     70.12 o 
  -1   7 -13     1826.81     1939.79     73.34 o 
   1   7 -13     1687.87     1982.60    144.58 o 
   3   7 -13     1253.62     1350.58     88.62 o 
   5   7 -13     3413.12     3023.89    276.10 o 
   7   7 -13     2094.03     1871.34    128.05 o 
   9   7 -13     1887.11     1746.59    144.66 o 
  11   7 -13     4935.62     4709.60    188.01 o 
  13   7 -13      351.53      425.85     73.58 o 
  15   7 -13      413.82      515.65    122.48 o 
 -14   8 -13    14356.07    13746.16    675.99 o 
 -12   8 -13      179.84      189.66     67.77 o 
 -10   8 -13      497.59      484.67     65.46 o 
  -8   8 -13    33829.27    33877.68    871.96 o 
  -6   8 -13     5187.90     5113.47    204.73 o 
  -4   8 -13     1615.20     1504.61    104.64 o 
  -2   8 -13     1000.09     1021.46     57.68 o 
   0   8 -13    21074.08    19754.79    446.52 o 
   2   8 -13     6520.84     6781.92    203.86 o 
   4   8 -13      585.60      595.22     56.48 o 
   6   8 -13    12880.34    12299.45    293.74 o 
   8   8 -13     1636.26     1572.55    123.48 o 
  10   8 -13     2760.17     2913.13    166.03 o 
  12   8 -13       99.60      120.72     53.13 o 
  14   8 -13      778.02      951.33     93.68 o 
 -13   9 -13     1458.55     1636.01    137.58 o 
 -11   9 -13      929.60     1026.98    107.16 o 
  -9   9 -13     2924.86     2850.63    161.55 o 
  -7   9 -13    17807.15    17098.40    482.61 o 
  -5   9 -13     1097.91     1189.56    104.29 o 
  -3   9 -13    11658.43    11401.60    280.82 o 
  -1   9 -13      801.28      681.98    110.18 o 
   1   9 -13    10391.28    10373.67    328.15 o 
   3   9 -13     4702.02     4960.52    184.19 o 
   5   9 -13    10090.90     9495.58    252.19 o 
   7   9 -13     2826.22     2696.46    161.85 o 
   9   9 -13     2229.18     2027.39    147.57 o 
  11   9 -13     8608.17     8473.78    379.11 o 
  13   9 -13     4568.48     4818.43    206.84 o 
  15   9 -13      444.20      683.35    129.77 o 
 -12  10 -13     1614.30     1952.11    149.57 o 
 -10  10 -13     8386.76     8597.14    442.27 o 
  -8  10 -13     2366.60     1972.99    133.18 o 
  -6  10 -13     2963.82     2583.91    149.56 o 
  -4  10 -13      736.32      914.40    100.57 o 
  -2  10 -13     1537.94     1573.93    109.23 o 
   0  10 -13    12394.37    11361.59    290.32 o 
   2  10 -13    10964.88    10072.20    612.06 o 
   4  10 -13     6054.76     5824.78    322.82 o 
   6  10 -13    16402.15    14823.59    472.64 o 
   8  10 -13     4649.89     4873.00    313.17 o 
  10  10 -13       35.81       62.64     63.45 o 
  12  10 -13     9371.51     9840.42    314.99 o 
  14  10 -13      225.95      260.19     90.36 o 
 -11  11 -13      408.45      463.61     97.59 o 
  -9  11 -13     1391.34     1423.80    124.76 o 
  -7  11 -13      416.65      690.89     92.93 o 
  -5  11 -13     5970.15     5426.85    232.69 o 
  -3  11 -13    28648.63    28295.33    595.77 o 
  -1  11 -13     5496.96     5266.21    210.15 o 
   1  11 -13     4514.66     4339.56    156.70 o 
   3  11 -13     9884.90     9377.98    328.08 o 
   5  11 -13     4093.12     4042.91    155.17 o 
   7  11 -13      167.29      154.51     68.96 o 
   9  11 -13     6584.61     5531.22    261.86 o 
  11  11 -13      919.51     1183.14    227.76 o 
  13  11 -13     3422.48     4062.33    234.35 o 
 -12  12 -13     1656.73     1918.05    225.77 o 
 -10  12 -13      980.90      820.32    157.58 o 
  -8  12 -13     1450.43     1601.96    133.88 o 
  -6  12 -13      759.36      746.52     94.36 o 
  -4  12 -13       35.12       75.93     56.41 o 
  -2  12 -13     3441.71     3234.40    240.00 o 
   0  12 -13      962.17      854.19     75.16 o 
   2  12 -13     6920.98     6574.25    212.81 o 
   4  12 -13     2919.64     2575.44    124.24 o 
   6  12 -13      533.68     1088.57    189.36 o 
   8  12 -13      435.05      399.16     94.15 o 
  10  12 -13     5668.87     5737.80    272.53 o 
  12  12 -13     2880.19     3158.98    205.21 o 
 -11  13 -13      178.19      140.36    111.89 o 
  -9  13 -13      312.99      495.24    142.35 o 
  -7  13 -13     6694.05     6491.22    291.32 o 
  -5  13 -13     2481.90     2711.71    167.78 o 
  -3  13 -13     1904.48     1951.16    199.95 o 
  -1  13 -13     2772.82     2489.15    151.21 o 
   1  13 -13     1344.60     1380.46     97.69 o 
   3  13 -13     5129.46     4895.16    181.70 o 
   5  13 -13     1278.98     1565.93    105.21 o 
   7  13 -13     1518.64     1763.15    170.16 o 
   9  13 -13      565.51      612.99    160.22 o 
  11  13 -13     1525.83     1325.71    141.59 o 
  -8  14 -13     5572.47     6460.15    493.91 o 
  -6  14 -13      711.80      645.78    118.18 o 
  -4  14 -13     2711.79     2605.12    174.58 o 
  -2  14 -13      432.51      572.54     92.38 o 
   0  14 -13     2539.92     2313.88    153.72 o 
   2  14 -13      387.32      456.61     74.14 o 
   4  14 -13      490.16      563.95     78.08 o 
   6  14 -13    10961.54    11165.12    440.95 o 
   8  14 -13      969.77      812.76    113.94 o 
  10  14 -13     1796.68     1743.35    157.10 o 
  -7  15 -13     2556.48     2598.04    186.73 o 
  -5  15 -13      451.39      487.00    100.13 o 
  -3  15 -13     3085.38     3458.06    284.70 o 
  -1  15 -13     1353.49     1531.59    134.59 o 
   1  15 -13     1103.93     1510.03    152.28 o 
   3  15 -13      431.52      628.43     89.00 o 
   5  15 -13    10328.30     9979.44    405.86 o 
   7  15 -13     2599.64     2561.79    184.32 o 
   9  15 -13        2.28      244.74     89.88 o 
  -6  16 -13     4282.94     4751.63    255.15 o 
  -4  16 -13     2607.79     2929.47    194.76 o 
  -2  16 -13      954.63      824.95    166.84 o 
   0  16 -13     5467.80     5527.31    263.05 o 
   2  16 -13     1351.69     1507.40    137.96 o 
   4  16 -13      959.92      930.29     96.66 o 
   6  16 -13     4503.51     5076.28    271.10 o 
  -3  17 -13     1884.99     1824.62    164.21 o 
  -1  17 -13     3217.67     2949.58    272.78 o 
   1  17 -13     2653.26     2214.45    208.56 o 
   3  17 -13       16.95      210.30     81.44 o 
 -16   0 -12     4093.18     3959.92    305.88 o 
 -14   0 -12     8017.46     7519.94    407.84 o 
 -12   0 -12      182.77      243.69     63.23 o 
 -10   0 -12    11230.55    12308.38    345.95 o 
  -8   0 -12     2241.71     2646.28    196.31 o 
  -6   0 -12    13864.75    18137.52    492.59 o 
  -4   0 -12    15199.10    15023.98    518.41 o 
  -2   0 -12    34862.91    35306.79    785.45 o 
   0   0 -12      515.24      521.36     37.31 o 
   2   0 -12    14046.75    15034.41    366.28 o 
   4   0 -12    12854.13     9792.17    247.97 o 
   6   0 -12    65436.97    70375.79   1304.96 o 
   8   0 -12    29127.43    28506.41    902.09 o 
  10   0 -12    11912.63     9895.44   1102.70 o 
  12   0 -12     3312.51     3345.77    173.92 o 
  14   0 -12    19833.12    18745.29    576.06 o 
  16   0 -12     1949.30     2042.52    155.15 o 
 -15   1 -12      396.67      511.62    123.48 o 
 -13   1 -12     5993.92     5869.84    239.22 o 
 -11   1 -12     1601.77     1363.56     71.09 o 
  -9   1 -12    14118.65    13824.31    264.36 o 
  -7   1 -12    17326.93    17250.31    305.54 o 
  -5   1 -12     3165.23     2597.59    111.17 o 
  -3   1 -12     3183.41     3138.77    259.21 o 
  -1   1 -12     1880.16     1996.99     54.22 o 
   1   1 -12    25021.05    25175.53    413.16 o 
   3   1 -12     2858.64     3110.25     71.16 o 
   5   1 -12    99093.87   103434.30   1329.07 o 
   7   1 -12    11584.04    12022.77    211.31 o 
   9   1 -12      465.54      578.21     48.70 o 
  11   1 -12     7019.69     6783.55    185.08 o 
  13   1 -12     5993.72     6295.73    186.28 o 
  15   1 -12      456.57      614.83     69.09 o 
  17   1 -12      800.34      964.93     92.76 o 
 -16   2 -12      477.65      642.22    111.18 o 
 -14   2 -12     1780.94     1798.32    199.62 o 
 -12   2 -12     2483.77     2368.46    175.98 o 
 -10   2 -12     2963.02     2999.86     99.72 o 
  -8   2 -12      915.14      808.02     51.71 o 
  -6   2 -12     1488.27     1504.85     68.68 o 
  -4   2 -12    16839.99    16432.41    320.63 o 
  -2   2 -12     5398.67     6024.46    158.40 o 
   0   2 -12    39549.12    40660.80    644.45 o 
   2   2 -12    54813.30    52384.80    832.69 o 
   4   2 -12    43915.81    44551.82    724.32 o 
   6   2 -12    21236.04    25262.11    457.92 o 
   8   2 -12     1458.92     1063.79     58.23 o 
  10   2 -12     8188.10     7424.05    315.84 o 
  12   2 -12     1120.65     1220.99     76.55 o 
  14   2 -12      125.42      158.54     49.02 o 
  16   2 -12     1338.22     1621.13     97.79 o 
 -15   3 -12      610.46      783.00    107.38 o 
 -13   3 -12     2257.38     2145.66    142.04 o 
 -11   3 -12     6420.58     6322.37    160.23 o 
  -9   3 -12      521.31      469.99     53.97 o 
  -7   3 -12      385.80      419.53     44.38 o 
  -5   3 -12   101842.98   108733.05   1868.80 o 
  -3   3 -12     5567.34     5223.99    168.89 o 
  -1   3 -12     4662.68     5774.00    118.32 o 
   1   3 -12    23848.74    25354.82    419.17 o 
   3   3 -12    18617.90    21587.10    482.50 o 
   5   3 -12     3185.74     4240.12     96.12 o 
   7   3 -12     6505.59     6482.15    156.77 o 
   9   3 -12     1726.36     1694.93     77.25 o 
  11   3 -12      156.95      449.22    131.78 o 
  13   3 -12     4678.11     4281.32    147.25 o 
  15   3 -12      231.34      341.61     70.19 o 
  17   3 -12      565.88      860.12    117.27 o 
 -16   4 -12      396.46      685.40    107.84 o 
 -14   4 -12     1525.14     1712.84    138.21 o 
 -12   4 -12    11948.15    12242.63    304.97 o 
 -10   4 -12    10851.42    10786.11    226.22 o 
  -8   4 -12      119.07      473.24     64.02 o 
  -6   4 -12     1691.17     1405.42     67.71 o 
  -4   4 -12    28799.01    34504.66    548.67 o 
  -2   4 -12     6574.66     7300.81    125.00 o 
   0   4 -12    14225.04    11691.85    220.85 o 
   2   4 -12    13908.70    14228.23    297.45 o 
   4   4 -12       12.61       61.57     20.71 o 
   6   4 -12     1268.36      840.83     40.26 o 
   8   4 -12     8881.39     9144.74    206.97 o 
  10   4 -12    26511.30    27585.09    517.07 o 
  12   4 -12     5174.98     5320.43    196.67 o 
  14   4 -12      102.49      229.64     60.41 o 
  16   4 -12       54.46      167.87     80.49 o 
 -15   5 -12      130.66      166.18    120.50 o 
 -13   5 -12      346.31      488.23     70.37 o 
 -11   5 -12      552.54      573.81     62.38 o 
  -9   5 -12    11447.22    11077.63    245.69 o 
  -7   5 -12     2565.06     2084.33     88.54 o 
  -5   5 -12     6135.14     5774.18    132.31 o 
  -3   5 -12    30246.99    30100.56    939.47 o 
  -1   5 -12    86987.83    93122.25   1457.58 o 
   1   5 -12    13222.90    16536.50    435.47 o 
   3   5 -12        0.91      119.62     35.84 o 
   5   5 -12    14389.93    15235.20    329.60 o 
   7   5 -12     4368.96     3819.77    110.06 o 
   9   5 -12     2779.52     2940.21    153.28 o 
  11   5 -12     7112.13     7166.52    230.92 o 
  13   5 -12     2009.99     1923.68    150.36 o 
  15   5 -12     3646.36     4042.33    224.95 o 
  17   5 -12      985.26     1153.74    138.11 o 
 -14   6 -12     1548.52     1529.41    197.30 o 
 -12   6 -12      415.36      565.46    118.84 o 
 -10   6 -12     5273.71     4572.60    133.00 o 
  -8   6 -12     7114.72     7561.14    195.61 o 
  -6   6 -12     6506.37     6372.67    168.06 o 
  -4   6 -12    18480.63    18580.07    320.78 o 
  -2   6 -12     9924.84     9561.83    193.30 o 
   0   6 -12    74131.64    84328.00   1563.83 o 
   2   6 -12    72580.16    79563.84   1502.36 o 
   4   6 -12     1202.30     1358.95     65.21 o 
   6   6 -12     5649.50     5214.95    148.96 o 
   8   6 -12     4950.51     4522.37    238.68 o 
  10   6 -12    12227.08    12635.87    338.98 o 
  12   6 -12      715.97      863.80    104.97 o 
  14   6 -12     1607.28     1836.86    121.39 o 
  16   6 -12     2446.33     2380.51    188.63 o 
 -15   7 -12      148.92       82.76    117.19 o 
 -13   7 -12     5265.85     4930.73    224.72 o 
 -11   7 -12     5935.69     5799.71    254.57 o 
  -9   7 -12     1529.54     1637.49    115.85 o 
  -7   7 -12      449.63      544.41     69.27 o 
  -5   7 -12     2170.25     1895.34    107.01 o 
  -3   7 -12      140.58      196.98     35.32 o 
  -1   7 -12      315.09      332.55     62.15 o 
   1   7 -12     2405.79     2273.73     91.57 o 
   3   7 -12    12706.53    11277.59    265.37 o 
   5   7 -12      375.60      346.93     59.30 o 
   7   7 -12     3476.76     2937.09    157.84 o 
   9   7 -12     7573.30     6562.64    217.62 o 
  11   7 -12     1085.31     1151.83     93.93 o 
  13   7 -12     1233.10     1648.44    113.80 o 
  15   7 -12      747.42      673.37    113.56 o 
 -14   8 -12     2885.11     3221.69    293.30 o 
 -12   8 -12      170.80      202.53     71.03 o 
 -10   8 -12      404.98      357.59     60.91 o 
  -8   8 -12    13598.70    13741.00    394.64 o 
  -6   8 -12     3781.35     3247.99    162.21 o 
  -4   8 -12     4192.46     4064.07    131.95 o 
  -2   8 -12     3857.56     3406.67    121.56 o 
   0   8 -12    22795.20    22163.80    472.01 o 
   2   8 -12     7371.43     7152.82    234.16 o 
   4   8 -12    19448.51    18336.54    425.37 o 
   6   8 -12     5844.99     5510.88    164.76 o 
   8   8 -12     1515.61     1413.30    117.33 o 
  10   8 -12     2627.38     2507.94    170.11 o 
  12   8 -12      699.30      711.40     85.71 o 
  14   8 -12     1955.70     1960.00    134.46 o 
 -13   9 -12      560.24      561.34    100.54 o 
 -11   9 -12      819.39      893.10    103.26 o 
  -9   9 -12       51.37       57.49     50.79 o 
  -7   9 -12     3701.47     3546.28    172.28 o 
  -5   9 -12    17056.93    16780.79    459.14 o 
  -3   9 -12     4297.87     4603.69    149.91 o 
  -1   9 -12      467.13      580.42     60.96 o 
   1   9 -12    16840.23    14116.55    623.53 o 
   3   9 -12     9484.12     9858.53    274.00 o 
   5   9 -12    10149.66     9606.20    269.65 o 
   7   9 -12       98.53      186.77     64.78 o 
   9   9 -12      481.18      635.62     93.50 o 
  11   9 -12    12827.80    12765.54    360.46 o 
  13   9 -12     1348.77     1527.56    136.73 o 
  15   9 -12      316.03      482.28    106.80 o 
 -12  10 -12      657.88      761.53    107.74 o 
 -10  10 -12      913.37     1175.86    164.20 o 
  -8  10 -12      831.63      873.49     95.59 o 
  -6  10 -12     2338.38     2168.35    173.47 o 
  -4  10 -12    29929.66    29680.00    608.57 o 
  -2  10 -12     1918.72     1379.03     82.72 o 
   0  10 -12     4641.68     5061.45    163.70 o 
   2  10 -12    10097.93     8999.76    443.02 o 
   4  10 -12     2692.45     3292.20    131.64 o 
   6  10 -12     1198.05     1244.31     88.89 o 
   8  10 -12    11869.56    11002.02    384.63 o 
  10  10 -12     3729.90     3425.44    254.57 o 
  12  10 -12     2985.97     3170.05    162.51 o 
  14  10 -12      121.72      292.06    109.24 o 
 -13  11 -12     4226.39     5264.22    375.40 o 
 -11  11 -12      280.66      329.73    160.56 o 
  -9  11 -12      114.99      142.97     65.28 o 
  -7  11 -12     5003.62     4786.22    215.81 o 
  -5  11 -12    29001.83    29487.47    901.76 o 
  -3  11 -12    28837.90    28840.03   1205.98 o 
  -1  11 -12     3407.81     3563.84    170.22 o 
   1  11 -12     2091.68     2137.80    106.92 o 
   3  11 -12     3495.36     3264.42    135.09 o 
   5  11 -12     5142.54     4955.06    174.48 o 
   7  11 -12       15.40      104.07     61.68 o 
   9  11 -12     5653.37     5582.19    260.72 o 
  11  11 -12      256.97      577.83    102.29 o 
  13  11 -12     2564.32     2533.54    151.29 o 
 -12  12 -12      782.40      945.45    170.16 o 
 -10  12 -12     1825.23     1874.36    201.27 o 
  -8  12 -12     1009.69      876.39    105.80 o 
  -6  12 -12      162.57      113.81     88.39 o 
  -4  12 -12     2307.60     2053.39    139.23 o 
  -2  12 -12     2504.93     2431.48    143.07 o 
   0  12 -12     1042.88     1008.42     95.36 o 
   2  12 -12     2180.79     2157.05    139.83 o 
   4  12 -12     3891.40     3497.25    154.31 o 
   6  12 -12     2300.52     2458.54    313.83 o 
   8  12 -12       32.46      -28.84     57.54 o 
  10  12 -12     1373.32     1732.89    147.54 o 
  12  12 -12     1240.31     1904.98    175.78 o 
 -11  13 -12       50.24      100.64     94.02 o 
  -9  13 -12     1089.74     1444.00    190.02 o 
  -7  13 -12     2311.07     2195.91    155.89 o 
  -5  13 -12     6007.95     5514.64    299.92 o 
  -3  13 -12      172.41      238.04     76.47 o 
  -1  13 -12     5755.98     5125.37    228.13 o 
   1  13 -12     1838.23     1788.34    173.39 o 
   3  13 -12     1108.47      933.39     83.92 o 
   5  13 -12     5253.74     5310.04    190.96 o 
   7  13 -12    10259.41    10009.81    377.39 o 
   9  13 -12     2146.02     1757.77    198.96 o 
  11  13 -12     2774.92     3023.74    201.45 o 
  -8  14 -12     1878.90     2141.39    162.21 o 
  -6  14 -12       42.03       20.38     62.90 o 
  -4  14 -12     4605.85     4940.59    235.93 o 
  -2  14 -12     3233.07     2723.28    165.48 o 
   0  14 -12     4996.33     5117.04    255.56 o 
   2  14 -12      318.87      402.94     72.96 o 
   4  14 -12     1269.03     1381.80    101.32 o 
   6  14 -12     8005.34     8025.97    332.64 o 
   8  14 -12      439.45      603.64    171.48 o 
  10  14 -12     1799.26     1838.66    161.37 o 
  -7  15 -12     1990.42     1788.08    266.16 o 
  -5  15 -12      317.71      264.37     85.88 o 
  -3  15 -12    22274.91    23359.60    911.03 o 
  -1  15 -12     3832.09     3546.63    198.73 o 
   1  15 -12     4152.55     3858.53    207.98 o 
   3  15 -12      248.69      370.80     73.10 o 
   5  15 -12     4197.96     4415.39    237.12 o 
   7  15 -12     1559.11     2182.97    172.06 o 
   9  15 -12     3891.63     3645.45    317.14 o 
  -6  16 -12      352.88      610.11    115.63 o 
  -4  16 -12     5560.57     5973.99    279.79 o 
  -2  16 -12     1077.85     1078.53    178.76 o 
   0  16 -12     8828.36     8738.63    340.99 o 
   2  16 -12      394.86      431.07     96.15 o 
   4  16 -12      674.91      935.45     95.63 o 
   6  16 -12     4413.54     5311.79    273.45 o 
  -3  17 -12      406.22      352.23    131.09 o 
  -1  17 -12       80.80      282.03     87.06 o 
   1  17 -12      281.36      554.48    108.83 o 
   3  17 -12     2400.74     3076.46    376.39 o 
   5  17 -12     2144.17     2248.43    259.54 o 
 -15   1 -11      153.10      311.12     83.54 o 
 -13   1 -11    15010.78    15435.22    447.84 o 
 -11   1 -11     2022.67     1896.49     90.12 o 
  -9   1 -11     4274.78     4040.16    112.05 o 
  -7   1 -11     9796.96    10401.07    201.91 o 
  -5   1 -11     5816.50     5733.70    177.45 o 
  -3   1 -11    21258.92    21164.91    502.94 o 
  -1   1 -11    28750.91    29645.57    472.40 o 
   1   1 -11    51304.39    51026.78    805.95 o 
   5   1 -11    33919.44    32737.46    439.86 o 
   7   1 -11    26316.27    24629.51    450.11 o 
   9   1 -11     4139.56     3801.12    117.35 o 
  11   1 -11    25087.32    23606.85    468.11 o 
  13   1 -11    10372.78     9790.45    246.67 o 
  15   1 -11     3222.82     3345.92    135.92 o 
  17   1 -11      163.15      418.97     76.22 o 
 -16   2 -11      702.88      591.19    108.54 o 
 -14   2 -11     3367.93     3237.45    280.72 o 
 -12   2 -11     1599.44     1707.64    106.62 o 
 -10   2 -11     4468.86     4470.38    122.47 o 
  -8   2 -11      414.73      541.08     42.53 o 
  -6   2 -11     3174.17     2068.84    103.50 o 
  -4   2 -11     2939.42     2976.69     89.22 o 
  -2   2 -11    48829.77    56310.41    888.98 o 
   0   2 -11    11849.25    11171.76    197.34 o 
   2   2 -11    19896.61    20086.10    338.28 o 
   4   2 -11     5073.73     5634.12    131.56 o 
   6   2 -11     5870.44     7656.54    202.69 o 
   8   2 -11      798.88      858.17     53.19 o 
  10   2 -11     4587.47     4335.20    133.90 o 
  12   2 -11     4982.21     4710.21    150.29 o 
  14   2 -11      667.06      895.04     70.87 o 
  16   2 -11      153.64      204.41     49.56 o 
 -15   3 -11       80.46      158.02     75.09 o 
 -13   3 -11     1044.33      990.87    102.01 o 
 -11   3 -11     8254.78     8568.52    195.35 o 
  -9   3 -11      624.77      720.00     54.95 o 
  -7   3 -11     1417.17     1273.48     77.40 o 
  -5   3 -11    12888.35    11751.69    245.28 o 
  -3   3 -11     8268.15     8624.15    169.49 o 
  -1   3 -11    15857.34    15109.44    265.64 o 
   1   3 -11    42316.02    42074.05    675.47 o 
   3   3 -11    12186.01    13366.45    282.82 o 
   5   3 -11     2323.14     2534.45     64.16 o 
   7   3 -11    26979.25    27885.25    504.12 o 
   9   3 -11      566.93      575.04     75.12 o 
  11   3 -11    15224.04    13991.62    306.62 o 
  13   3 -11     1929.49     1959.81     96.96 o 
  15   3 -11      719.10      634.92     75.72 o 
  17   3 -11     3864.87     4448.94    248.33 o 
 -16   4 -11      129.04       78.65     73.86 o 
 -14   4 -11     1767.01     1531.13    129.20 o 
 -12   4 -11     2249.41     2200.46    111.65 o 
 -10   4 -11     5991.09     5941.93    150.74 o 
  -8   4 -11     1645.83     1553.96     76.72 o 
  -6   4 -11     9952.23    10079.33    226.00 o 
  -4   4 -11     2344.08     2804.24    136.75 o 
  -2   4 -11      167.88      365.25     33.61 o 
   0   4 -11     5471.56     4953.28    111.26 o 
   2   4 -11    69920.59    73529.79   1374.66 o 
   4   4 -11     4359.62     4209.63    114.69 o 
   6   4 -11     1467.94     2164.75     58.22 o 
   8   4 -11     5641.25     5416.27    143.31 o 
  10   4 -11     5472.48     5259.54    152.38 o 
  12   4 -11     5667.14     5575.25    168.19 o 
  14   4 -11     1622.94     1680.67    111.78 o 
  16   4 -11     2276.56     2169.42    169.92 o 
 -15   5 -11      997.51     1006.70    114.22 o 
 -13   5 -11      946.06     1036.36    105.49 o 
 -11   5 -11     3093.98     2944.15    124.00 o 
  -9   5 -11    39068.84    37449.50    617.40 o 
  -7   5 -11     5799.32     6068.10    161.80 o 
  -5   5 -11     6652.47     6446.12    136.71 o 
  -3   5 -11     1878.12     2266.02    168.86 o 
  -1   5 -11    46665.06    50115.25    808.23 o 
   1   5 -11     5523.45     4085.23    228.73 o 
   3   5 -11    16330.57    17848.88    373.71 o 
   5   5 -11    14479.22    16148.89    290.14 o 
   7   5 -11     1438.60     1476.91     65.11 o 
   9   5 -11    13283.32    12839.75    279.86 o 
  11   5 -11     1377.80     1501.60    101.61 o 
  13   5 -11      335.79      330.15     65.53 o 
  15   5 -11     7407.97     7498.90    261.68 o 
  17   5 -11     2557.78     3108.63    214.65 o 
 -14   6 -11     3155.52     3053.53    267.48 o 
 -12   6 -11     2668.24     2407.95    115.74 o 
 -10   6 -11     2056.88     1851.08     81.72 o 
  -8   6 -11    11889.92    11852.18    270.10 o 
  -6   6 -11     4122.35     4050.83    121.73 o 
  -4   6 -11    24771.52    24636.84    418.97 o 
  -2   6 -11     3521.86     3483.27    155.10 o 
   0   6 -11    68754.45    77857.07   1433.60 o 
   2   6 -11    72955.36    74873.58   1391.22 o 
   4   6 -11     2348.24     2040.48     98.92 o 
   6   6 -11    11476.95    10985.59    197.99 o 
   8   6 -11    13132.16    13942.23    345.93 o 
  10   6 -11    33577.83    32872.94    719.69 o 
  12   6 -11    12272.04    12330.99    344.64 o 
  14   6 -11     2602.95     2723.52    144.94 o 
  16   6 -11     3567.52     3731.59    235.42 o 
 -15   7 -11     1230.86     1141.43    192.00 o 
 -13   7 -11      102.76      151.95     69.76 o 
 -11   7 -11       95.83      202.18     61.63 o 
  -9   7 -11     9635.66     9080.96    290.22 o 
  -7   7 -11      867.69      960.33    141.69 o 
  -5   7 -11     1306.01     1258.25     60.68 o 
  -3   7 -11     3429.17     3057.71     80.05 o 
  -1   7 -11     6014.34     6669.44    177.12 o 
   1   7 -11     6523.34     7304.64    340.17 o 
   3   7 -11       69.31      134.32     40.12 o 
   5   7 -11     2757.20     2826.08    103.83 o 
   7   7 -11     1511.20     1533.79     93.49 o 
   9   7 -11     3439.17     3346.51    145.55 o 
  11   7 -11     2004.18     2268.69    124.67 o 
  13   7 -11     3518.74     3427.43    209.15 o 
  15   7 -11      167.99      295.85    153.93 o 
 -14   8 -11     3275.35     3342.86    291.98 o 
 -12   8 -11      729.07      780.09     98.03 o 
 -10   8 -11      256.51      372.81     75.83 o 
  -8   8 -11    37887.50    39173.81    957.37 o 
  -6   8 -11     4009.56     4358.26    176.49 o 
  -4   8 -11     1860.37     1633.05    107.61 o 
  -2   8 -11     1547.81     1509.40     93.60 o 
   0   8 -11    27016.51    25545.90    527.90 o 
   2   8 -11     5105.81     5055.02    156.37 o 
   4   8 -11      881.05     1005.38     77.63 o 
   6   8 -11    12017.99    10957.39    274.74 o 
   8   8 -11     5102.61     4744.13    176.52 o 
  10   8 -11     8300.25     7655.45    247.69 o 
  12   8 -11     1361.77     1563.85    120.48 o 
  14   8 -11      110.34      102.83     56.46 o 
  16   8 -11     3061.40     2858.21    294.63 o 
 -13   9 -11        7.47       53.76     64.76 o 
 -11   9 -11     1579.46     1502.69    122.41 o 
  -9   9 -11      397.07      341.14     70.58 o 
  -7   9 -11     1409.87     1518.38    114.22 o 
  -5   9 -11      591.75      706.39     66.19 o 
  -3   9 -11    14866.80    12984.96    718.90 o 
  -1   9 -11      389.58      485.95     92.70 o 
   1   9 -11     4273.20     3705.30    133.29 o 
   3   9 -11     5725.75     5738.67    249.78 o 
   5   9 -11    14927.31    14193.54    336.07 o 
   7   9 -11     7954.47     7723.37    500.53 o 
   9   9 -11     1543.44     1430.49     98.34 o 
  11   9 -11     5836.63     5994.50    305.40 o 
  13   9 -11     3471.41     3968.74    182.30 o 
  15   9 -11       65.96      151.21     77.95 o 
 -12  10 -11     1805.55     1805.71    140.82 o 
 -10  10 -11    11586.49    11293.10    375.44 o 
  -8  10 -11      129.24       91.48     55.71 o 
  -6  10 -11      879.19     1063.00    101.58 o 
  -4  10 -11      282.55      546.65    177.38 o 
  -2  10 -11     1495.63     1434.52    105.51 o 
   0  10 -11      916.59     1087.09     97.08 o 
   2  10 -11    11925.42    10111.65    579.04 o 
   4  10 -11     6006.66     5854.70    182.91 o 
   6  10 -11    16127.32    14887.49    351.73 o 
   8  10 -11     9246.83     9440.02    568.07 o 
  10  10 -11      364.11      514.41     80.99 o 
  12  10 -11     6313.76     6516.23    382.65 o 
  14  10 -11     2029.82     2379.48    290.32 o 
 -13  11 -11     5252.25     6035.55    405.86 o 
 -11  11 -11      434.31      413.21     88.98 o 
  -9  11 -11      993.51      977.45    106.71 o 
  -7  11 -11     8147.05     8167.50    575.02 o 
  -5  11 -11    30212.88    30223.64    771.66 o 
  -3  11 -11     5346.14     5464.79    221.86 o 
  -1  11 -11    13109.27    11788.93    369.27 o 
   1  11 -11     3803.39     3727.41    143.73 o 
   3  11 -11     9025.83     8563.41    325.85 o 
   5  11 -11      167.59      210.97     62.16 o 
   7  11 -11     2667.08     2636.41    164.55 o 
   9  11 -11    10131.39     9847.12    416.12 o 
  11  11 -11      833.66     1047.50    120.17 o 
  13  11 -11      479.91      570.09    119.60 o 
 -12  12 -11      546.68      340.41     93.84 o 
 -10  12 -11      928.79      959.07    111.13 o 
  -8  12 -11     2048.75     2274.20    163.20 o 
  -6  12 -11     3968.71     3983.04    195.06 o 
  -4  12 -11       78.01      111.41     47.62 o 
  -2  12 -11      937.91      974.36     99.89 o 
   0  12 -11       24.57       34.90     47.17 o 
   2  12 -11     5744.19     5976.76    196.24 o 
   4  12 -11     9894.53     9622.66    270.10 o 
   6  12 -11     9739.80     9434.64    348.13 o 
   8  12 -11     1852.91     1914.39    158.24 o 
  10  12 -11     2555.56     2414.99    172.74 o 
  12  12 -11     1673.24     2360.28    566.74 o 
 -11  13 -11      287.33      387.68     96.63 o 
  -9  13 -11      484.74      475.38    137.71 o 
  -7  13 -11     2933.40     3055.88    182.58 o 
  -5  13 -11     7131.88     6957.05    278.26 o 
  -3  13 -11     1686.06     1943.94    134.34 o 
  -1  13 -11     5545.69     5227.16    224.72 o 
   1  13 -11     3826.86     3813.02    234.38 o 
   3  13 -11     1112.94     1197.97     90.72 o 
   5  13 -11     3228.00     3366.46    147.45 o 
   7  13 -11     6670.64     6806.66    293.83 o 
   9  13 -11      580.03      702.95    113.86 o 
  11  13 -11     2068.44     2181.44    169.79 o 
 -10  14 -11      104.56      307.87    125.13 o 
  -8  14 -11     6424.03     6545.08    534.63 o 
  -6  14 -11     2302.48     2011.05    152.73 o 
  -4  14 -11       29.39       66.87     84.08 o 
  -2  14 -11     2952.90     2970.20    172.93 o 
   0  14 -11     4321.65     4197.04    210.90 o 
   2  14 -11     1799.23     1679.06    153.72 o 
   4  14 -11     3672.73     3223.31    172.20 o 
   6  14 -11     5477.95     5369.79    263.11 o 
   8  14 -11     1638.70     1494.28    140.63 o 
  10  14 -11      193.33      152.02     85.72 o 
  -7  15 -11     2970.80     2621.15    312.17 o 
  -5  15 -11      389.10      654.53    114.73 o 
  -3  15 -11     8133.86     7811.25    437.64 o 
  -1  15 -11      541.76      592.31    114.21 o 
   1  15 -11       36.23       81.45     67.50 o 
   3  15 -11     3877.49     3651.23    176.22 o 
   5  15 -11     8339.45     8813.95    353.84 o 
   7  15 -11      707.56      991.81    125.77 o 
   9  15 -11     1339.05     1727.20    153.25 o 
  -6  16 -11      232.83      381.87    192.00 o 
  -4  16 -11     2565.68     2413.00    205.91 o 
  -2  16 -11      411.40      604.04    103.47 o 
   0  16 -11     1283.43     1357.63    206.57 o 
   2  16 -11     4261.33     4353.86    227.88 o 
   4  16 -11      345.64      491.41    102.56 o 
   6  16 -11     5412.23     5545.72    278.55 o 
  -3  17 -11     5866.23     5576.72    389.97 o 
  -1  17 -11      838.66      821.91    124.04 o 
   1  17 -11     3641.01     3731.13    279.40 o 
   3  17 -11     2018.51     2102.94    166.22 o 
   5  17 -11      639.73     1012.99    188.69 o 
 -16   0 -10    13477.04    13593.22    625.67 o 
 -14   0 -10     2332.27     2310.01    217.16 o 
 -12   0 -10      800.79      778.61    125.13 o 
 -10   0 -10    15075.67    13945.55    373.93 o 
  -8   0 -10    62686.47    62523.19   1350.16 o 
  -6   0 -10     4751.39     5062.86    163.37 o 
  -4   0 -10    15614.89    11747.33    433.00 o 
  -2   0 -10   108744.26   112640.98   2465.60 o 
   0   0 -10    39577.49    35542.09    791.94 o 
   2   0 -10    19308.65    21272.59    492.58 o 
   4   0 -10     4734.31     6982.49    156.09 o 
   6   0 -10    75076.09    82879.11   1528.24 o 
   8   0 -10     6189.95     6250.50    221.11 o 
  10   0 -10    37422.75    33226.66    868.42 o 
  12   0 -10     6491.85     6587.61    256.76 o 
  14   0 -10     6162.88     6057.97    356.86 o 
  16   0 -10     4635.22     5282.44    255.71 o 
 -15   1 -10     3698.70     3718.62    199.90 o 
 -13   1 -10     4957.43     5221.28    232.06 o 
 -11   1 -10     4998.79     5000.02    133.99 o 
  -9   1 -10     1030.82      817.38     55.71 o 
  -7   1 -10     5256.46     5633.54    128.95 o 
  -5   1 -10     8567.35     8646.84    202.71 o 
  -3   1 -10    51157.05    51831.31   1567.81 o 
  -1   1 -10    57208.12    60215.38    923.48 o 
   1   1 -10    16738.17    16016.82    272.88 o 
   3   1 -10     8662.56    10610.48    575.01 o 
   5   1 -10    40914.43    41453.14    609.10 o 
   7   1 -10     8724.10     7226.09    165.67 o 
   9   1 -10      144.30      133.93     32.62 o 
  11   1 -10    18103.41    17013.74    353.61 o 
  13   1 -10     2547.33     2574.67    111.18 o 
  15   1 -10      350.19      569.98     65.40 o 
  17   1 -10      992.14     1028.88    121.01 o 
 -16   2 -10      188.75      156.07     74.07 o 
 -14   2 -10     3447.12     3487.44    305.88 o 
 -12   2 -10     6047.61     5585.59    175.49 o 
 -10   2 -10     2762.35     2780.83     94.17 o 
  -8   2 -10     7183.57     7129.35    156.53 o 
  -6   2 -10     9727.84    10808.07    231.62 o 
  -4   2 -10     1474.56     1251.34     53.52 o 
  -2   2 -10     1858.43     1875.55     51.13 o 
   0   2 -10     1605.65     1741.43     50.12 o 
   2   2 -10    11221.80    10350.89    187.27 o 
   4   2 -10     6241.17     6909.86    121.89 o 
   6   2 -10     5589.88     4593.70    118.04 o 
   8   2 -10     2245.28     1698.90     82.28 o 
  10   2 -10     4872.01     4499.32    196.96 o 
  12   2 -10     6428.66     6305.23    212.53 o 
  14   2 -10     1131.99      999.00     77.43 o 
  16   2 -10     1490.14     1471.29    111.03 o 
 -15   3 -10      851.06      882.46    114.21 o 
 -13   3 -10     1292.05     1274.00    112.78 o 
 -11   3 -10    11002.19    11147.70    232.96 o 
  -9   3 -10      249.10      287.25     50.52 o 
  -7   3 -10     1991.02     1972.43     78.99 o 
  -5   3 -10     7397.37     6312.12    153.89 o 
  -3   3 -10    18319.97    20119.75    326.87 o 
  -1   3 -10    76611.46    82943.13   1295.43 o 
   1   3 -10    10097.31    11520.29    363.25 o 
   3   3 -10    15143.80    16727.78    340.80 o 
   5   3 -10     9246.18    10428.53    178.27 o 
   7   3 -10     3905.46     4279.10    115.24 o 
   9   3 -10     3750.93     3720.68    117.24 o 
  11   3 -10      787.40      969.39     66.26 o 
  13   3 -10     1390.38     1193.15     76.55 o 
  15   3 -10      366.36      554.75     89.71 o 
  17   3 -10      488.73      860.88    207.89 o 
 -16   4 -10     1523.59     1503.00    139.50 o 
 -14   4 -10      565.40      632.27    112.22 o 
 -12   4 -10     2505.98     2212.21    108.88 o 
 -10   4 -10    14300.94    13270.79    321.19 o 
  -8   4 -10      285.90      358.10     38.13 o 
  -6   4 -10    11563.24    11856.15    255.71 o 
  -4   4 -10     1969.62     1846.68     55.06 o 
  -2   4 -10     4315.85     4270.34     83.39 o 
   0   4 -10    47623.39    46553.12    749.20 o 
   2   4 -10      724.46      858.06     73.49 o 
   4   4 -10    11927.89    11881.06    316.16 o 
   6   4 -10     3507.43     3772.03     83.78 o 
   8   4 -10     3039.13     2804.26     94.92 o 
  10   4 -10     1420.53     1210.65     70.49 o 
  12   4 -10      339.91      469.40     55.29 o 
  14   4 -10      602.44      531.06     73.73 o 
  16   4 -10     4244.68     4818.44    428.37 o 
 -15   5 -10       88.05      144.05     76.74 o 
 -13   5 -10     1201.50     1381.22    118.84 o 
 -11   5 -10     7606.59     7442.13    211.37 o 
  -7   5 -10    15904.25    16984.83    350.19 o 
  -5   5 -10     5010.79     4486.43    124.60 o 
  -3   5 -10     1187.20      720.66     52.66 o 
  -1   5 -10    51758.73    56579.80    905.78 o 
   1   5 -10     6869.76     6964.09    333.57 o 
   3   5 -10     1254.99     1044.80     61.32 o 
   5   5 -10     8068.38     8681.22    156.94 o 
   7   5 -10     3201.31     3648.46    107.09 o 
   9   5 -10     1602.40     1584.88     74.94 o 
  11   5 -10    23589.68    22740.18    543.92 o 
  13   5 -10      772.93      825.77    132.61 o 
  15   5 -10     2345.23     2641.02    392.28 o 
  17   5 -10      910.85     1141.73    139.49 o 
 -14   6 -10      425.82      502.52    146.98 o 
 -12   6 -10       98.32      131.10     49.12 o 
 -10   6 -10     2891.97     2738.10     99.21 o 
  -8   6 -10     5346.07     5369.11    153.69 o 
  -6   6 -10     8179.79     8523.29    199.89 o 
  -4   6 -10    35838.18    35214.83    568.44 o 
  -2   6 -10     5620.89     5781.32    109.90 o 
   0   6 -10    26351.64    27952.21    723.25 o 
   2   6 -10    46894.96    48133.71    910.85 o 
   4   6 -10      211.63      421.15     41.64 o 
   6   6 -10    40954.89    41088.28    616.62 o 
   8   6 -10    13589.37    14609.49    360.40 o 
  10   6 -10     6084.35     5902.69    201.36 o 
  12   6 -10     3389.46     3596.13    160.12 o 
  14   6 -10     6577.28     5933.86    225.36 o 
  16   6 -10     2480.35     2821.55    201.98 o 
 -15   7 -10     1040.67      839.52    170.82 o 
 -13   7 -10     1098.30     1154.83    113.87 o 
 -11   7 -10     2290.93     2352.82    144.48 o 
  -9   7 -10      789.11      975.50     89.80 o 
  -7   7 -10      959.40      871.42     60.51 o 
  -5   7 -10     5924.19     5480.81    127.18 o 
  -3   7 -10     1015.32      909.36     42.90 o 
  -1   7 -10     9117.22    11453.11    267.01 o 
   1   7 -10    79528.44    78014.42   1270.73 o 
   3   7 -10    11370.30    10865.41    251.97 o 
   5   7 -10      267.92      255.43     40.57 o 
   7   7 -10     1032.00     1058.67     78.34 o 
   9   7 -10    21647.58    20206.71    475.67 o 
  11   7 -10      360.85      448.16     69.03 o 
  13   7 -10     1393.82     1401.32    126.95 o 
  15   7 -10     3799.29     4219.99    244.47 o 
 -14   8 -10      974.69     1107.00    174.79 o 
 -12   8 -10      539.28      501.65     86.97 o 
 -10   8 -10     3598.90     3498.60    174.35 o 
  -8   8 -10     8234.54     7319.59    261.70 o 
  -6   8 -10     5280.81     5514.10    204.48 o 
  -4   8 -10     1873.36     1832.89     86.54 o 
  -2   8 -10     1722.86     1683.80     98.08 o 
   0   8 -10    13301.26    12548.14    290.48 o 
   2   8 -10      540.16      527.77    137.82 o 
   4   8 -10     5125.88     5204.51    155.07 o 
   6   8 -10     1254.77     1293.44    110.86 o 
   8   8 -10     2241.04     2302.41    118.36 o 
  10   8 -10     4217.44     4254.62    170.03 o 
  12   8 -10     1684.02     1835.50    136.91 o 
  14   8 -10     1513.05     1349.75    141.60 o 
  16   8 -10      705.99     1106.78    211.20 o 
 -13   9 -10     1826.25     1809.55    143.56 o 
 -11   9 -10     6502.20     6171.69    253.26 o 
  -9   9 -10       93.18      156.78     59.43 o 
  -7   9 -10    14496.37    14327.23    416.43 o 
  -5   9 -10     3017.43     2806.26    121.64 o 
  -3   9 -10    11842.49    11249.87    330.33 o 
  -1   9 -10     1406.05     1345.21     81.49 o 
   1   9 -10     5522.08     4967.88    156.60 o 
   3   9 -10     1267.61     1537.20     84.02 o 
   5   9 -10     5963.89     5926.77    178.95 o 
   7   9 -10     2803.68     3178.02    167.74 o 
   9   9 -10     3438.41     3070.84    143.09 o 
  11   9 -10     1605.43     1654.49    121.89 o 
  13   9 -10     3437.18     3482.13    169.78 o 
  15   9 -10       30.41      206.07     84.08 o 
 -14  10 -10      591.93      528.34    158.90 o 
 -12  10 -10      574.98      908.48    111.17 o 
 -10  10 -10      618.25      597.86     90.65 o 
  -8  10 -10     3677.37     3286.98    168.04 o 
  -6  10 -10      474.36      537.32    100.97 o 
  -4  10 -10     1470.64     1476.79     90.71 o 
  -2  10 -10    30463.47    28644.54    716.70 o 
   0  10 -10     2391.17     2143.65    102.39 o 
   2  10 -10     9128.62     8723.68    390.31 o 
   4  10 -10     1279.79     1667.39    168.17 o 
   6  10 -10      920.28      935.35     78.38 o 
   8  10 -10     2201.59     2378.44    153.81 o 
  10  10 -10     1330.28      972.56     92.74 o 
  12  10 -10    10754.46    10770.85    328.86 o 
  14  10 -10     3390.90     3379.45    224.01 o 
 -13  11 -10     2818.81     3001.69    232.39 o 
 -11  11 -10     1154.95     1365.71    215.84 o 
  -9  11 -10     3832.77     3685.35    186.44 o 
  -7  11 -10     5759.19     5512.62    254.57 o 
  -5  11 -10    21041.86    21194.65    580.91 o 
  -3  11 -10    12977.94    13184.04    403.07 o 
  -1  11 -10    16639.69    16041.79    463.39 o 
   1  11 -10    13005.77    12251.44    306.65 o 
   3  11 -10     8600.25     8262.29    235.18 o 
   5  11 -10     6685.67     6400.92    255.75 o 
   7  11 -10     2199.99     2186.86    155.59 o 
   9  11 -10     2406.46     2830.84    174.15 o 
  11  11 -10     9626.90     9454.85    302.15 o 
  13  11 -10      989.14     1107.73    135.28 o 
 -12  12 -10     2231.85     2352.40    168.02 o 
 -10  12 -10     5025.13     5125.79    240.62 o 
  -8  12 -10    11846.59    11668.17    539.60 o 
  -6  12 -10      441.96      643.97    199.29 o 
  -4  12 -10     4106.72     3618.09    177.39 o 
  -2  12 -10     1240.23     1218.95    106.73 o 
   0  12 -10      792.26      780.09     90.11 o 
   2  12 -10     1109.17     1146.64     86.86 o 
   4  12 -10    11528.36    11289.00    300.79 o 
   6  12 -10      663.25      759.95    119.51 o 
   8  12 -10      672.82      798.22    108.71 o 
  10  12 -10     1139.95     1471.71    136.16 o 
  12  12 -10      290.37      825.09    160.22 o 
 -11  13 -10     1155.35     1313.03    133.83 o 
  -9  13 -10      174.93      266.82    110.57 o 
  -7  13 -10     1329.29     1439.29    153.60 o 
  -5  13 -10     6838.97     6390.84    269.64 o 
  -3  13 -10     1151.30     1373.28    116.18 o 
  -1  13 -10      289.45      439.25    132.09 o 
   1  13 -10    19639.71    18882.84    593.89 o 
   3  13 -10      997.54     1004.43     86.16 o 
   5  13 -10     2136.84     2287.74    137.11 o 
   7  13 -10     5970.09     6601.12    284.61 o 
   9  13 -10      146.33      336.58     87.98 o 
  11  13 -10      140.85      255.40     83.33 o 
 -10  14 -10      167.80      259.97     87.44 o 
  -8  14 -10     2128.20     2109.42    160.26 o 
  -6  14 -10      606.36      653.58     96.32 o 
  -4  14 -10      397.08      361.50    118.51 o 
  -2  14 -10     1327.75     1431.58    124.65 o 
   0  14 -10     3849.21     3749.16    196.77 o 
   2  14 -10     1741.43     1805.02    139.37 o 
   4  14 -10     1496.25     1703.97    121.36 o 
   6  14 -10     5592.72     5408.37    409.83 o 
   8  14 -10      859.01      745.23    111.42 o 
  10  14 -10      231.53      305.11    168.83 o 
  -7  15 -10     1073.19     1015.91    125.70 o 
  -5  15 -10      204.37      190.84     77.35 o 
  -3  15 -10     1234.93     1620.97    141.85 o 
  -1  15 -10     1670.50     1558.45    135.73 o 
   1  15 -10       94.72       44.20     63.40 o 
   3  15 -10      192.61      192.11     73.33 o 
   5  15 -10     1769.22     2262.19    169.44 o 
   7  15 -10      240.21      282.56     88.40 o 
   9  15 -10      317.72      585.96    149.30 o 
  -6  16 -10     1096.31     1137.88    130.52 o 
  -4  16 -10       40.64      182.73    117.85 o 
  -2  16 -10     1496.63     1487.76    140.91 o 
   0  16 -10      315.70      478.83    104.61 o 
   2  16 -10     1987.26     1966.24    155.58 o 
   4  16 -10     2596.53     2693.10    380.04 o 
   6  16 -10     3394.13     3677.13    221.90 o 
   8  16 -10      404.63      673.75    167.18 o 
  -3  17 -10     1254.77     1322.84    204.58 o 
  -1  17 -10      361.40      488.58    105.70 o 
   1  17 -10      362.42      609.09    161.55 o 
   3  17 -10      101.29      320.72    168.50 o 
   5  17 -10       88.59      256.23    141.69 o 
 -17   1  -9     1254.38     1116.66    126.06 o 
 -15   1  -9     4677.92     4422.14    219.76 o 
 -13   1  -9     3087.45     2840.90    169.49 o 
 -11   1  -9     8053.23     8322.37    184.76 o 
  -9   1  -9       65.11       89.56     28.57 o 
  -7   1  -9     1767.02     1686.05     63.41 o 
  -5   1  -9     6631.84     6280.91    193.44 o 
  -3   1  -9   175245.22   190047.00   3888.36 o 
  -1   1  -9      382.17      407.49     32.40 o 
   1   1  -9    28518.68    33335.67    602.62 o 
   3   1  -9    12775.35    15434.66    260.40 o 
   5   1  -9    70436.80    71501.77   1186.70 o 
   7   1  -9    29465.50    30791.20    557.84 o 
   9   1  -9      338.95      543.31     46.95 o 
  11   1  -9    17425.99    15982.46    454.02 o 
  13   1  -9     4111.47     3996.26    162.74 o 
  15   1  -9     4191.08     4372.38    184.44 o 
  17   1  -9      404.39      420.32    128.11 o 
 -16   2  -9      922.08     1062.73    165.52 o 
 -14   2  -9     3146.60     3098.26    172.46 o 
 -12   2  -9     1295.09     1082.92     78.36 o 
 -10   2  -9       76.10      128.17     32.39 o 
  -8   2  -9     2347.47     2490.17     81.03 o 
  -6   2  -9    72426.76    74109.72   1281.24 o 
  -4   2  -9     6792.20     6342.37    145.83 o 
  -2   2  -9    36318.99    40841.75    657.76 o 
   0   2  -9    43813.54    50727.50    781.11 o 
   2   2  -9     3108.36     3699.38    166.74 o 
   4   2  -9     2954.97     2720.57     59.73 o 
   6   2  -9     3209.25     3957.17    201.83 o 
   8   2  -9      545.63      452.38     59.25 o 
  10   2  -9     3675.46     3513.77    117.86 o 
  12   2  -9     7218.20     6541.80    262.42 o 
  14   2  -9       44.84       86.80     38.64 o 
  16   2  -9      512.81      589.96     83.32 o 
 -15   3  -9     4969.75     5037.66    236.11 o 
 -13   3  -9      387.03      449.76     84.23 o 
 -11   3  -9     3924.20     4104.16    143.61 o 
  -9   3  -9     9666.27     9151.69    190.34 o 
  -7   3  -9     1790.21     1686.03     63.52 o 
  -5   3  -9    14954.39    15717.76    309.28 o 
  -3   3  -9    30165.04    31315.43    491.66 o 
  -1   3  -9   178445.09   191641.11   2613.32 o 
   1   3  -9    40801.14    44993.92    831.86 o 
   3   3  -9    13229.38    13587.54    305.18 o 
   5   3  -9    25210.83    24375.46    372.13 o 
   7   3  -9      112.72      231.82     44.05 o 
   9   3  -9     2419.80     2196.22     91.19 o 
  11   3  -9      294.23      364.07     48.08 o 
  13   3  -9     1967.53     1812.24     96.81 o 
  15   3  -9      850.23      966.10     77.10 o 
  17   3  -9      866.21     1054.20    124.52 o 
 -16   4  -9      971.24     1274.77    132.67 o 
 -14   4  -9    10657.57    10649.65    362.13 o 
 -12   4  -9     2103.66     2003.81    104.25 o 
 -10   4  -9     9244.22     8702.13    243.59 o 
  -8   4  -9     1854.25     1491.59    102.08 o 
  -6   4  -9     1543.47     1700.48     90.57 o 
  -4   4  -9     2069.98     1198.32     42.85 o 
  -2   4  -9    30621.94    32206.55    460.41 o 
   0   4  -9    55630.74    57933.59   1068.50 o 
   2   4  -9    10089.32     9784.68    217.48 o 
   4   4  -9    24103.06    25219.58    430.13 o 
   6   4  -9    12541.24    13114.25    220.12 o 
   8   4  -9     7769.53     6975.21    169.39 o 
  10   4  -9     2097.23     2103.79    101.78 o 
  12   4  -9     4900.89     4991.64    167.58 o 
  14   4  -9     2337.78     2469.01    132.11 o 
  16   4  -9     3061.83     3450.16    214.42 o 
 -15   5  -9      225.92      268.67     85.43 o 
 -13   5  -9     2419.17     2271.01    146.30 o 
 -11   5  -9    17958.38    18697.48    437.79 o 
  -9   5  -9    13515.14    12725.53    249.11 o 
  -7   5  -9     3193.28     3409.33    144.29 o 
  -5   5  -9    19703.64    20490.31    392.35 o 
  -3   5  -9    10715.94    11022.82    224.77 o 
  -1   5  -9    98337.03    97507.07   1800.38 o 
   1   5  -9    10256.58    11670.81    254.07 o 
   3   5  -9     6224.94     7754.93    257.64 o 
   5   5  -9     3764.54     4835.40     98.52 o 
   7   5  -9     5721.59     4896.30    106.00 o 
   9   5  -9     4069.96     3604.62    137.30 o 
  11   5  -9     2580.11     2910.91    131.71 o 
  13   5  -9     8017.75     7578.69    250.13 o 
  15   5  -9     1759.81     1579.58    144.30 o 
  17   5  -9     3197.76     3950.30    381.36 o 
 -16   6  -9     2160.03     1781.00    229.08 o 
 -14   6  -9       78.37      181.28     74.89 o 
 -12   6  -9     2743.78     2838.82    125.59 o 
 -10   6  -9     1214.07     1145.62     66.56 o 
  -8   6  -9     6788.71     6373.66    270.80 o 
  -6   6  -9    11862.60    12077.22    265.60 o 
  -4   6  -9    18999.59    18557.05    320.02 o 
  -2   6  -9     4841.08     5886.49    199.30 o 
   0   6  -9     1455.25     1498.81     84.46 o 
   2   6  -9    36340.39    37044.41    764.77 o 
   4   6  -9     6674.23     7795.56    194.98 o 
   6   6  -9    12416.08    11506.97    205.81 o 
   8   6  -9    27237.58    29005.61    738.08 o 
  10   6  -9     7058.64     6325.84    208.65 o 
  12   6  -9     4956.55     4859.13    257.47 o 
  14   6  -9     1422.71     1423.02    119.33 o 
  16   6  -9     1069.01     1300.05    150.29 o 
 -15   7  -9     2061.20     2198.11    246.29 o 
 -13   7  -9       62.26      154.03     64.87 o 
 -11   7  -9     1960.72     1692.34    121.76 o 
  -9   7  -9      505.38      687.68     99.67 o 
  -7   7  -9     1317.46     1441.65     73.64 o 
  -5   7  -9    21387.40    20261.93    349.43 o 
  -3   7  -9     6930.25     6797.38    144.16 o 
  -1   7  -9     3588.54     4078.14    196.01 o 
   1   7  -9     7569.22     9144.58    432.52 o 
   3   7  -9     2433.54     2637.11     98.95 o 
   5   7  -9     3737.72     3199.46    109.08 o 
   7   7  -9     3741.59     3555.54    140.61 o 
   9   7  -9     4630.07     4628.27    168.23 o 
  11   7  -9      175.46      176.45     52.19 o 
  13   7  -9     1367.16     1724.35    204.19 o 
  15   7  -9      523.44      755.90    196.31 o 
 -14   8  -9     2478.18     2107.41    229.74 o 
 -12   8  -9     4072.72     4244.67    398.90 o 
 -10   8  -9      268.46      417.00     98.32 o 
  -8   8  -9    15655.08    16024.26    439.62 o 
  -6   8  -9     3345.81     3598.28    279.07 o 
  -4   8  -9    20185.89    21354.55    439.71 o 
  -2   8  -9    13438.42    12682.55    361.05 o 
   0   8  -9    13135.00    12012.19    224.33 o 
   2   8  -9    14614.60    17930.35    428.17 o 
   4   8  -9     7671.67     7507.90    250.60 o 
   6   8  -9    10400.79    10122.06    362.64 o 
   8   8  -9    10906.57    10954.17    298.82 o 
  10   8  -9     4008.42     4085.17    166.60 o 
  12   8  -9     3752.85     3787.86    169.15 o 
  14   8  -9     2287.46     2063.55    285.03 o 
  16   8  -9     2105.32     2325.19    188.66 o 
 -13   9  -9      956.47      878.98    111.27 o 
 -11   9  -9     3175.67     3102.63    174.25 o 
  -9   9  -9        9.76       30.79     44.94 o 
  -7   9  -9    18827.49    18386.88    493.44 o 
  -5   9  -9     6267.39     5867.37    177.33 o 
  -3   9  -9    36217.27    35399.20    847.26 o 
  -1   9  -9     1066.53      910.75     77.51 o 
   1   9  -9     5189.65     5120.76    158.38 o 
   3   9  -9     1331.20     1324.79     77.48 o 
   5   9  -9    11692.09    11781.21    287.06 o 
   7   9  -9    18295.02    17233.00    514.44 o 
   9   9  -9      346.97      325.89     63.12 o 
  11   9  -9     5035.61     4880.30    374.82 o 
  13   9  -9     2920.29     2579.15    189.78 o 
  15   9  -9      507.17      573.22    146.32 o 
 -14  10  -9     2489.32     3154.82    288.67 o 
 -12  10  -9     9865.01    10385.87    359.87 o 
 -10  10  -9     2074.75     2117.88    145.30 o 
  -8  10  -9     9914.74     9824.58    324.04 o 
  -6  10  -9     2081.41     2089.76    131.54 o 
  -4  10  -9    13177.89    12642.51    380.15 o 
  -2  10  -9     7611.93     7580.65    547.21 o 
   0  10  -9    15129.84    13700.82    866.80 o 
   2  10  -9    18677.54    18553.71    543.27 o 
   4  10  -9    30569.91    29016.87    604.12 o 
   6  10  -9     4008.60     3873.39    243.96 o 
   8  10  -9    14216.30    14131.46    524.70 o 
  10  10  -9     2862.74     2919.38    145.51 o 
  12  10  -9    10089.45     9824.76    309.13 o 
  14  10  -9      962.56     1243.89    226.76 o 
 -13  11  -9     2138.58     2375.76    169.83 o 
 -11  11  -9      528.26      626.67     98.98 o 
  -9  11  -9     4388.40     4523.35    299.26 o 
  -7  11  -9      400.95      402.00     79.58 o 
  -5  11  -9     9484.58     9506.73    258.30 o 
  -3  11  -9    19002.95    18981.79    527.16 o 
  -1  11  -9     6583.79     6067.96    235.50 o 
   1  11  -9     8786.46     8840.64    245.89 o 
   3  11  -9    15327.34    14812.41    375.24 o 
   5  11  -9      801.15      883.02    110.91 o 
   7  11  -9     1249.06     1229.38    115.81 o 
   9  11  -9     3115.49     3070.88    290.32 o 
  11  11  -9     1429.27     1819.42    121.50 o 
  13  11  -9      585.82      638.81    111.67 o 
 -12  12  -9     5131.51     4297.94    227.23 o 
 -10  12  -9     1029.49     1131.50    116.80 o 
  -8  12  -9     2201.18     2091.98    147.54 o 
  -6  12  -9    26119.44    26713.62    689.59 o 
  -4  12  -9     1670.30     1692.96    200.94 o 
  -2  12  -9     1593.80     1650.27    122.66 o 
   0  12  -9     9255.49     8229.72    290.81 o 
   2  12  -9     1517.13     1526.95     96.74 o 
   4  12  -9     9525.64     8455.86    248.73 o 
   6  12  -9     2846.52     3131.15    200.94 o 
   8  12  -9     3002.31     3014.21    247.62 o 
  10  12  -9      835.51      816.74    117.67 o 
  12  12  -9     7939.82     8454.85    367.27 o 
 -11  13  -9     1092.11     1282.08    131.55 o 
  -9  13  -9      258.86      271.45    115.86 o 
  -7  13  -9     2973.00     2897.21    175.84 o 
  -5  13  -9     6312.58     6566.91    264.79 o 
  -3  13  -9     3731.13     3542.53    182.25 o 
  -1  13  -9      451.03      417.96     98.65 o 
   1  13  -9     5784.26     5482.18    238.88 o 
   3  13  -9      790.98      698.71     74.63 o 
   5  13  -9      768.98      763.01     77.29 o 
   7  13  -9     7024.98     6516.27    281.95 o 
   9  13  -9      524.67      650.60    100.96 o 
  11  13  -9       73.61      127.99     75.24 o 
 -10  14  -9     3184.21     3331.86    202.30 o 
  -8  14  -9     1202.38     1274.51    184.72 o 
  -6  14  -9     3007.44     3505.93    198.90 o 
  -4  14  -9     4255.27     4114.60    242.32 o 
  -2  14  -9     3153.24     3036.97    178.28 o 
   0  14  -9     5236.92     4820.81    227.01 o 
   2  14  -9     5086.74     4448.16    219.64 o 
   4  14  -9     3190.62     3111.86    146.16 o 
   6  14  -9     2737.93     3000.07    188.98 o 
   8  14  -9     1187.91     1078.16    125.88 o 
  10  14  -9     1002.94      928.45    122.15 o 
  -7  15  -9       38.26      141.81     78.37 o 
  -5  15  -9      609.61      534.25    101.60 o 
  -3  15  -9      431.17      609.65    145.66 o 
  -1  15  -9     1372.19     1513.41    135.68 o 
   1  15  -9     1969.18     2285.51    161.00 o 
   3  15  -9     1276.57     1302.79    123.89 o 
   5  15  -9     8257.27     8403.64    270.68 o 
   7  15  -9     4276.70     4029.07    228.44 o 
   9  15  -9     2742.34     2942.80    196.35 o 
  -6  16  -9     4227.84     4305.00    241.28 o 
  -4  16  -9      883.23      829.59    156.25 o 
  -2  16  -9     1114.05     1004.02    211.54 o 
   0  16  -9      248.86      358.38     92.17 o 
   2  16  -9     2407.31     2531.49    174.31 o 
   4  16  -9     3047.42     3044.17    231.07 o 
   6  16  -9      788.43     1250.47    137.37 o 
   8  16  -9     4831.25     4593.58    258.54 o 
  -3  17  -9        5.64      162.21    123.81 o 
  -1  17  -9     5025.06     5104.89    258.14 o 
   1  17  -9      889.21      875.56    118.18 o 
   3  17  -9     1331.78     1518.89    215.84 o 
   5  17  -9      153.48      328.39    146.98 o 
 -16   0  -8     1070.43     1064.63    173.47 o 
 -14   0  -8     9661.88     9063.91    461.47 o 
 -12   0  -8     1478.41     1134.15    137.71 o 
 -10   0  -8     4338.76     4705.32    172.73 o 
  -8   0  -8   113200.74   110592.34   2294.70 o 
  -6   0  -8     3095.05     3136.31    119.31 o 
  -4   0  -8   107493.21   103480.20   3123.71 o 
  -2   0  -8    96177.84   110885.72   2436.73 o 
   0   0  -8   178490.59   200538.30   4376.50 o 
   2   0  -8    44414.07    47455.85   1063.65 o 
   4   0  -8     9337.90     9888.38    276.57 o 
   6   0  -8    63121.86    63628.34   1500.65 o 
   8   0  -8    27715.21    25869.84    672.48 o 
  10   0  -8     2112.89     2240.89    130.13 o 
  12   0  -8     9143.10     8729.64    308.75 o 
  14   0  -8     5916.55     5322.22    239.46 o 
  16   0  -8      173.91      205.25    111.23 o 
 -17   1  -8      449.29      549.27    120.17 o 
 -15   1  -8    14799.06    15130.35    464.18 o 
 -13   1  -8     1014.00      975.38    144.33 o 
 -11   1  -8     3792.30     3838.70    124.44 o 
  -9   1  -8      552.28      526.60     44.08 o 
  -7   1  -8    24189.29    25213.38    413.46 o 
  -5   1  -8     8860.53     7952.13    409.14 o 
  -3   1  -8   195658.83   215454.19   5421.80 o 
  -1   1  -8    17743.24    20602.28    353.42 o 
   1   1  -8    33748.82    36284.35    575.16 o 
   3   1  -8    27164.86    31364.42    700.60 o 
   5   1  -8    33588.22    32936.80    575.12 o 
   7   1  -8     4960.94     4844.76    124.74 o 
   9   1  -8     3226.20     3421.05    109.67 o 
  11   1  -8      769.00      898.14     64.35 o 
  13   1  -8     5168.77     4711.12    152.72 o 
  15   1  -8     6466.66     6451.95    197.07 o 
  17   1  -8     1634.12     1562.91    145.36 o 
 -16   2  -8     1137.19     1079.95    119.37 o 
 -14   2  -8      173.91      267.14    102.95 o 
 -12   2  -8     1329.81     1035.99     96.97 o 
 -10   2  -8     3481.96     3329.65    115.72 o 
  -8   2  -8    21896.76    21937.17    369.34 o 
  -6   2  -8    32445.55    34377.52    626.82 o 
  -4   2  -8    64976.77    69087.67   1179.52 o 
  -2   2  -8   222409.45   255790.89   3518.31 o 
   0   2  -8    16858.61    16018.12    264.50 o 
   2   2  -8    29943.82    32897.44   1567.85 o 
   4   2  -8      397.34      264.56     45.35 o 
   6   2  -8    16168.61    14957.01    286.73 o 
   8   2  -8    18763.33    19828.48    374.91 o 
  10   2  -8     6930.80     6361.16    169.02 o 
  12   2  -8    29534.54    29010.90    555.71 o 
  14   2  -8      666.67      692.44     68.42 o 
  16   2  -8     1499.94     1457.12    111.05 o 
 -15   3  -8     5702.78     5767.50    306.21 o 
 -13   3  -8     8062.62     7882.27    335.35 o 
 -11   3  -8     2772.30     2608.85    112.33 o 
  -9   3  -8     7299.62     6497.30    151.39 o 
  -7   3  -8     3804.01     3944.93    101.54 o 
  -5   3  -8     3042.94     3270.43     97.47 o 
  -3   3  -8    12846.79    12614.10    250.28 o 
  -1   3  -8   123674.52   135109.20   1860.78 o 
   1   3  -8    34565.16    37451.48    708.24 o 
   3   3  -8     6462.12     7244.52    192.10 o 
   5   3  -8    12431.15    12577.51    204.66 o 
   7   3  -8     8912.31     9824.90    208.51 o 
   9   3  -8     4193.68     4150.79    124.50 o 
  11   3  -8     3394.34     3240.59    208.14 o 
  13   3  -8     5836.19     5449.58    170.13 o 
  15   3  -8     3857.16     3924.70    175.96 o 
  17   3  -8     2385.16     2374.89    260.86 o 
 -16   4  -8     8408.46     8759.17    340.08 o 
 -14   4  -8     4566.38     4555.46    215.01 o 
 -12   4  -8     1774.23     1698.03     95.33 o 
 -10   4  -8      897.09     1024.89     61.11 o 
  -8   4  -8     5804.04     5638.98    134.17 o 
  -6   4  -8     1681.32     1479.69     65.52 o 
  -4   4  -8     2187.85     1824.81     68.10 o 
  -2   4  -8    15543.14    16157.56    242.77 o 
   0   4  -8    13338.89    12307.09    255.40 o 
   2   4  -8    70931.69    76415.99   1703.01 o 
   4   4  -8    63087.15    66960.71    972.02 o 
   6   4  -8     1653.58     1659.27     60.04 o 
   8   4  -8     3360.70     3453.93    106.82 o 
  10   4  -8    11702.38    12190.54    270.06 o 
  12   4  -8     1036.46     1069.60     71.57 o 
  14   4  -8     2596.36     2515.76    133.77 o 
  16   4  -8     3613.03     3889.43    250.27 o 
 -15   5  -8     1199.29     1387.42    126.96 o 
 -13   5  -8      773.16      733.08     91.94 o 
 -11   5  -8    13914.96    14054.98    324.94 o 
  -9   5  -8       42.32       75.23     31.15 o 
  -7   5  -8      380.41      695.85     61.46 o 
  -5   5  -8    20752.87    21920.04    416.36 o 
  -3   5  -8    10132.38    11298.72    201.24 o 
  -1   5  -8     8723.65    10836.02    586.36 o 
   1   5  -8     2339.21     2031.79    100.97 o 
   3   5  -8    12907.96    13209.75    284.79 o 
   5   5  -8     2162.62     2567.75     68.55 o 
   7   5  -8     3043.44     3591.25     86.15 o 
   9   5  -8     1757.56     1556.13     73.83 o 
  11   5  -8    51226.26    51399.63    907.49 o 
  13   5  -8      641.04      972.64    104.57 o 
  15   5  -8       75.76      167.23     72.28 o 
  17   5  -8     2492.42     2950.17    211.87 o 
 -16   6  -8     1597.72     1789.61    227.76 o 
 -14   6  -8      321.67      354.22     89.11 o 
 -12   6  -8     9310.37     9126.27    249.91 o 
 -10   6  -8     3218.97     2800.35     99.07 o 
  -8   6  -8     5396.16     5276.82    152.90 o 
  -6   6  -8    14649.29    13556.86    287.69 o 
  -4   6  -8    10351.25    10683.23    441.82 o 
  -2   6  -8     5337.35     5983.63    137.67 o 
   0   6  -8    18232.70    19960.50    337.81 o 
   2   6  -8     2342.61     1897.63    250.18 o 
   4   6  -8     5461.81     5110.07    144.29 o 
   6   6  -8     2804.52     2348.19     72.36 o 
   8   6  -8     6095.35     5923.14    165.04 o 
  10   6  -8      951.40      891.45     80.03 o 
  12   6  -8     5847.36     5630.85    203.25 o 
  14   6  -8      347.58      549.82     98.04 o 
  16   6  -8       70.92      281.46     86.03 o 
 -15   7  -8      830.40      700.48    150.29 o 
 -13   7  -8     3563.33     4223.72    201.73 o 
 -11   7  -8      341.61      296.81     54.51 o 
  -9   7  -8     3547.79     3441.30    117.35 o 
  -7   7  -8     1128.02     1006.82    109.03 o 
  -5   7  -8    16436.07    17248.35    391.44 o 
  -3   7  -8    31268.09    31229.79    591.82 o 
  -1   7  -8     2132.61     2004.75     60.04 o 
   1   7  -8    48445.10    46233.96    741.87 o 
   3   7  -8    10586.76    13158.77    294.65 o 
   5   7  -8      789.23      725.97     54.18 o 
   7   7  -8     8505.61     8162.37    341.26 o 
   9   7  -8     4900.17     4423.84    163.41 o 
  11   7  -8     1203.52     1223.09     93.39 o 
  13   7  -8    15207.67    15288.31    471.87 o 
  15   7  -8     1855.73     2124.65    172.09 o 
 -14   8  -8     2628.00     3053.53    274.76 o 
 -12   8  -8      427.22      442.44     85.76 o 
 -10   8  -8      644.87      923.23     94.45 o 
  -8   8  -8     2980.51     2836.20    144.19 o 
  -6   8  -8     2400.38     2157.02    119.03 o 
  -4   8  -8     1667.65     1717.03     95.73 o 
  -2   8  -8     1780.06     1689.77    146.41 o 
   0   8  -8     4853.56     4554.59    107.80 o 
   2   8  -8    13897.38    14853.04    333.93 o 
   4   8  -8     3301.29     3197.08    115.69 o 
   6   8  -8    15573.55    15008.49    302.22 o 
   8   8  -8     4817.82     4412.67    164.09 o 
  10   8  -8     1033.46     1137.80     89.55 o 
  12   8  -8     6499.83     6096.10    246.17 o 
  14   8  -8     2406.55     2521.40    237.03 o 
  16   8  -8     2003.11     2515.51    253.25 o 
 -13   9  -8     1167.37     1474.51    130.14 o 
 -11   9  -8    11353.46    10797.78    360.70 o 
  -9   9  -8     1896.29     1859.55    121.12 o 
  -7   9  -8     2156.10     1908.03    125.00 o 
  -5   9  -8    32530.27    31947.41    636.84 o 
  -3   9  -8    18302.47    16401.72   1818.08 o 
  -1   9  -8     4120.15     4749.69    181.87 o 
   1   9  -8      711.48      874.11     73.38 o 
   3   9  -8     1030.45      944.59     89.84 o 
   5   9  -8    35068.91    33100.04    941.66 o 
   7   9  -8      906.41     1262.66    140.00 o 
   9   9  -8     2974.12     2704.98    139.29 o 
  11   9  -8     8167.78     7506.82    250.97 o 
  13   9  -8     2509.99     2381.29    183.12 o 
  15   9  -8     1785.07     1923.63    169.84 o 
 -14  10  -8       27.76      -14.57    108.58 o 
 -12  10  -8       32.27      269.35     79.18 o 
 -10  10  -8     1896.97     2120.77    140.88 o 
  -8  10  -8    13010.63    12450.11    382.61 o 
  -6  10  -8     9239.29     8755.01    236.51 o 
  -4  10  -8     2813.50     3294.21    254.24 o 
  -2  10  -8        9.63      280.03    273.44 o 
   0  10  -8     2708.14     2665.25    287.07 o 
   2  10  -8     3068.82     3144.53    126.63 o 
   4  10  -8      693.10     1072.40    208.84 o 
   6  10  -8     3062.06     2843.43    121.39 o 
   8  10  -8     2325.43     2304.96    122.27 o 
  10  10  -8     1096.67     1186.32    103.18 o 
  12  10  -8     3244.66     3507.25    167.31 o 
  14  10  -8     4806.56     5634.40    293.54 o 
 -13  11  -8     1358.75     1857.67    152.36 o 
 -11  11  -8     2978.54     3135.71    179.63 o 
  -9  11  -8     2599.81     2729.77    227.76 o 
  -7  11  -8       81.99       84.46     54.47 o 
  -5  11  -8     6320.22     6425.32    203.81 o 
  -3  11  -8    12045.42    11341.89    356.56 o 
  -1  11  -8     6180.68     6325.25    351.57 o 
   1  11  -8    15418.42    14506.72    351.08 o 
   3  11  -8     2349.31     2279.66    122.53 o 
   5  11  -8     3586.72     3525.51    144.39 o 
   7  11  -8     1034.85     1094.69    108.77 o 
   9  11  -8      245.61      253.66     63.87 o 
  11  11  -8     4501.81     4879.23    198.52 o 
  13  11  -8      650.00      797.96    122.54 o 
 -12  12  -8      905.71      887.97    117.03 o 
 -10  12  -8       22.13      207.17     71.67 o 
  -8  12  -8      923.59      995.89    107.10 o 
  -6  12  -8     1069.75     1398.63    120.46 o 
  -4  12  -8      539.15      575.76     85.02 o 
  -2  12  -8     3260.49     3009.42    163.15 o 
   0  12  -8      716.40      543.30     80.43 o 
   2  12  -8     5303.79     5071.52    177.02 o 
   4  12  -8      569.44      945.14    171.73 o 
   6  12  -8     2836.96     3217.25    141.67 o 
   8  12  -8     4957.98     4056.58    322.43 o 
  10  12  -8      353.81      500.36     94.44 o 
  12  12  -8     1986.13     2047.31    217.83 o 
 -11  13  -8     1776.31     2112.92    179.76 o 
  -9  13  -8      128.60      276.75    113.88 o 
  -7  13  -8     1625.59     1455.32    129.86 o 
  -5  13  -8     2060.61     1935.93    203.92 o 
  -3  13  -8      850.68      879.29    263.84 o 
  -1  13  -8      760.28      979.33    104.63 o 
   1  13  -8    13437.99    12966.82    429.03 o 
   3  13  -8      855.52      862.43     81.36 o 
   5  13  -8     2047.75     1747.11    149.78 o 
   7  13  -8     7011.23     7065.86    340.31 o 
   9  13  -8     1201.61     1455.46    177.44 o 
  11  13  -8     1927.12     1509.55    213.19 o 
 -10  14  -8     1184.15     1575.11    141.15 o 
  -8  14  -8     1759.69     1880.98    212.53 o 
  -6  14  -8     6605.26     6482.60    280.64 o 
  -4  14  -8      498.05      585.70     92.31 o 
  -2  14  -8     3777.68     3916.02    200.37 o 
   0  14  -8      351.84      398.55     87.09 o 
   2  14  -8      858.66     1054.05    135.73 o 
   4  14  -8     2972.50     3176.63    147.61 o 
   6  14  -8     8724.89     7981.26    326.27 o 
   8  14  -8     1469.79     1267.90    130.71 o 
  10  14  -8     2698.74     2503.80    177.56 o 
  -9  15  -8      576.12      774.64    180.75 o 
  -7  15  -8     2101.92     2104.56    166.89 o 
  -5  15  -8     2927.09     2662.90    250.27 o 
  -3  15  -8     1839.42     1625.49    155.59 o 
  -1  15  -8     1344.03     1364.79    164.20 o 
   1  15  -8    11179.85    11211.98    392.93 o 
   3  15  -8      115.86       90.52     66.12 o 
   5  15  -8     2972.70     3066.77    157.77 o 
   7  15  -8     3102.13     3333.69    244.31 o 
   9  15  -8     2014.85     2441.38    251.59 o 
  -6  16  -8     3530.08     3870.90    229.33 o 
  -4  16  -8     4181.66     4406.16    331.70 o 
  -2  16  -8     3397.97     3185.39    197.33 o 
   0  16  -8     4796.80     5079.97    485.97 o 
   2  16  -8     1083.04     1037.07    118.88 o 
   4  16  -8     3927.25     4008.88    216.76 o 
   6  16  -8     1017.15     1323.79    150.29 o 
   8  16  -8     1670.82     1957.57    167.01 o 
  -3  17  -8     3907.17     3386.55    301.91 o 
  -1  17  -8      980.32      999.89    157.24 o 
   1  17  -8      450.46      690.95    157.91 o 
   3  17  -8      704.32      684.76    112.83 o 
   5  17  -8      461.86      426.38    150.95 o 
 -17   1  -7      461.24      445.43    152.94 o 
 -15   1  -7     4247.59     4699.45    225.70 o 
 -13   1  -7      242.43      307.28     73.50 o 
 -11   1  -7     3471.47     3264.17    102.32 o 
  -9   1  -7     7429.52     6508.44    145.53 o 
  -7   1  -7    31069.36    34574.61    545.42 o 
  -5   1  -7     8729.87     8523.38    161.01 o 
  -3   1  -7   168071.45   188041.70   3163.54 o 
  -1   1  -7    29647.84    31257.93    493.95 o 
   1   1  -7    15204.99    14890.11    260.56 o 
   3   1  -7    13164.49    14679.69    322.23 o 
   5   1  -7     8490.56     8363.35    170.90 o 
   7   1  -7    20727.78    24030.90    440.06 o 
   9   1  -7     9518.16    10360.81    229.19 o 
  11   1  -7     1446.79     1241.34     72.34 o 
  13   1  -7     4501.08     4403.75    147.22 o 
  15   1  -7     3028.85     3220.14    133.16 o 
  17   1  -7     1639.07     1411.64    143.02 o 
 -16   2  -7     2269.04     2222.17    163.40 o 
 -14   2  -7     2699.67     2678.75    163.61 o 
 -12   2  -7     2945.08     2636.66    313.83 o 
 -10   2  -7     6689.31     6146.76    146.62 o 
  -8   2  -7     4496.74     4258.41    139.49 o 
  -6   2  -7    62916.76    63639.98    967.04 o 
  -4   2  -7    31870.60    34261.46    614.12 o 
  -2   2  -7   331512.19   368864.06   8602.83 o 
   0   2  -7    20453.08    25505.25    408.67 o 
   2   2  -7   101828.12   111275.61   2103.19 o 
   4   2  -7     4120.06     4558.43     97.46 o 
   6   2  -7    41248.06    43959.44    757.02 o 
   8   2  -7      686.51      999.20    142.29 o 
  10   2  -7     1919.39     2251.24    119.93 o 
  12   2  -7    12782.92    12730.52    286.40 o 
  14   2  -7      948.92     1226.10     80.14 o 
  16   2  -7      815.52     1112.59    131.31 o 
 -17   3  -7      924.13      917.67    119.53 o 
 -15   3  -7    13024.51    12972.88    418.04 o 
 -13   3  -7     2481.67     2381.33    149.08 o 
 -11   3  -7    22512.28    22323.25    460.49 o 
  -9   3  -7    27582.93    26300.74    446.54 o 
  -7   3  -7      545.84      609.31     40.13 o 
  -5   3  -7    11620.01    10509.88    218.18 o 
  -3   3  -7    13978.99    14880.80    281.88 o 
  -1   3  -7   154218.39   168993.84   2574.95 o 
   1   3  -7   101414.55   106950.16   1926.00 o 
   3   3  -7     2295.13     2249.63     50.32 o 
   5   3  -7    13681.16    11729.35    194.93 o 
   7   3  -7    18707.94    20315.57    379.94 o 
   9   3  -7    12314.69    11537.95    250.25 o 
  11   3  -7      706.64     1135.59     76.83 o 
  13   3  -7     2068.57     1853.87     94.66 o 
  15   3  -7     7810.95     7893.83    262.04 o 
  17   3  -7      554.14      613.09    165.52 o 
 -16   4  -7     5171.25     5636.37    259.04 o 
 -14   4  -7     2635.65     2752.90    166.65 o 
 -12   4  -7      758.14      805.63     70.76 o 
 -10   4  -7      688.40      746.42     71.36 o 
  -8   4  -7    24467.39    23230.48    397.07 o 
  -6   4  -7    14227.94    13821.13    283.40 o 
  -4   4  -7    13671.26    13199.82    259.22 o 
  -2   4  -7    22593.04    22226.46    382.73 o 
   0   4  -7     2245.88     3777.17    206.61 o 
   2   4  -7    89898.65    93210.02   1750.04 o 
   4   4  -7    67720.22    70498.40   1014.74 o 
   6   4  -7     5398.93     5163.85    105.01 o 
   8   4  -7     3249.08     3853.56    113.32 o 
  10   4  -7     4925.38     4975.23    143.70 o 
  12   4  -7     4371.04     4010.20    137.24 o 
  14   4  -7     1313.59     1303.35     82.37 o 
  16   4  -7      953.85     1002.26    120.69 o 
 -15   5  -7       11.54      153.62     82.76 o 
 -13   5  -7     6167.71     5917.40    239.77 o 
 -11   5  -7    14876.72    14219.97    327.61 o 
  -9   5  -7      439.14      509.37     47.92 o 
  -7   5  -7      358.46      300.07     38.37 o 
  -5   5  -7    23475.48    23857.99    451.36 o 
  -3   5  -7    10354.24    10873.29    193.45 o 
  -1   5  -7    68279.88    67836.73   1076.43 o 
   1   5  -7   198604.09   206468.84   3747.05 o 
   3   5  -7     1841.95     1480.87     74.28 o 
   5   5  -7     1276.40     1109.55     40.78 o 
   7   5  -7    19492.79    21117.75    397.43 o 
   9   5  -7      417.43      314.93     50.39 o 
  11   5  -7     1637.05     1723.82    166.69 o 
  13   5  -7     2813.03     2884.01    141.05 o 
  15   5  -7      974.77      928.08    117.27 o 
  17   5  -7      886.43     1005.70    181.41 o 
 -16   6  -7     5537.33     5824.25    399.24 o 
 -14   6  -7      471.18      729.46    101.74 o 
 -12   6  -7     9196.06     8758.16    243.74 o 
 -10   6  -7    10485.86     9588.16    481.30 o 
  -8   6  -7    11459.56    10770.92    218.82 o 
  -6   6  -7    14011.49    12651.23    276.04 o 
  -4   6  -7    11007.77    11160.46    241.79 o 
  -2   6  -7     4324.87     4724.27    114.97 o 
   0   6  -7    31965.37    35472.09    571.28 o 
   2   6  -7      664.23      764.38     78.26 o 
   4   6  -7    17100.56    17091.06    379.82 o 
   6   6  -7    16609.99    17519.94    289.74 o 
   8   6  -7     6014.26     5112.28    139.61 o 
  10   6  -7     4815.62     4481.97    166.86 o 
  12   6  -7     1601.93     1631.81    134.15 o 
  14   6  -7     1143.35     1097.17    122.31 o 
  16   6  -7     2648.38     2709.20    263.18 o 
 -15   7  -7      152.18      285.36    137.71 o 
 -13   7  -7     2100.61     2089.29    140.26 o 
 -11   7  -7      900.41      749.41     70.12 o 
  -9   7  -7     3073.67     2765.30    227.63 o 
  -7   7  -7      135.32      174.37     68.30 o 
  -5   7  -7     2639.92     2152.34     84.77 o 
  -3   7  -7     7644.60     7721.68    329.07 o 
  -1   7  -7     1583.47     1693.39    104.66 o 
   1   7  -7     8835.61     8212.01    250.59 o 
   3   7  -7     2646.72     2832.53    102.59 o 
   5   7  -7     3369.85     2752.20     71.01 o 
   7   7  -7     7798.31     7057.95    252.05 o 
   9   7  -7      744.56      696.13     68.51 o 
  11   7  -7     1255.57     1092.78     89.48 o 
  13   7  -7        0.05      252.55     80.81 o 
  15   7  -7      886.92      994.62    131.09 o 
 -14   8  -7      279.54      357.52    133.74 o 
 -12   8  -7      459.93      599.00     90.00 o 
 -10   8  -7      262.46      240.58     64.37 o 
  -8   8  -7     4787.86     4897.60    151.18 o 
  -6   8  -7     6349.49     5314.30    152.78 o 
  -4   8  -7     6714.77     6285.64    160.28 o 
  -2   8  -7      770.39      770.33     46.64 o 
   0   8  -7     6114.18     6069.06    119.42 o 
   2   8  -7     2182.06     2077.81     93.53 o 
   4   8  -7     2411.93     2640.76    103.76 o 
   6   8  -7    11428.15    11225.84    240.21 o 
   8   8  -7     6880.83     6180.79    200.39 o 
  10   8  -7     3452.41     3470.86    150.18 o 
  12   8  -7     4947.98     5128.63    197.91 o 
  14   8  -7     2953.97     3402.21    285.36 o 
  16   8  -7      521.00      902.59    125.28 o 
 -13   9  -7     2279.93     1991.71    149.60 o 
 -11   9  -7     8181.85     8304.31    597.86 o 
  -9   9  -7     8182.52     7561.13    215.97 o 
  -7   9  -7     6347.78     5583.97    210.90 o 
  -5   9  -7     5305.99     5203.32    202.71 o 
  -3   9  -7    14847.09    14742.26    439.62 o 
  -1   9  -7      944.83      984.72     81.23 o 
   1   9  -7     2843.92     2751.92     84.31 o 
   3   9  -7     5830.82     5534.79    166.97 o 
   5   9  -7    14294.87    13062.00    413.18 o 
   7   9  -7     1449.53     1512.18    114.85 o 
   9   9  -7      802.77      792.98     75.05 o 
  11   9  -7     7673.61     7141.42    241.13 o 
  13   9  -7     2403.47     2622.15    187.27 o 
  15   9  -7      862.00      898.50    126.83 o 
 -14  10  -7      273.54      324.42    141.69 o 
 -12  10  -7     6080.23     5856.54    473.72 o 
 -10  10  -7      958.50      922.87     99.72 o 
  -8  10  -7     2770.97     3173.23    160.35 o 
  -6  10  -7     4212.34     4278.35    189.14 o 
  -4  10  -7    30613.84    29671.65    733.04 o 
  -2  10  -7    10843.24    10307.36    493.91 o 
   0  10  -7     5234.26     4261.83    181.20 o 
   2  10  -7     8425.28     8341.15    245.37 o 
   4  10  -7     8752.79     7997.87    221.13 o 
   6  10  -7     1738.41     1853.93     96.81 o 
   8  10  -7     3592.68     3731.07    156.82 o 
  10  10  -7     5332.56     5271.15    200.27 o 
  12  10  -7    13197.64    13039.11    469.78 o 
  14  10  -7     1682.34     1735.25    184.39 o 
 -13  11  -7     2281.84     2753.74    179.86 o 
 -11  11  -7     3025.67     3614.11    194.27 o 
  -9  11  -7     3172.62     3243.54    250.27 o 
  -7  11  -7     1085.99     1309.79    111.07 o 
  -5  11  -7     7396.28     7268.90    322.43 o 
  -3  11  -7     9646.38     8836.33    732.93 o 
  -1  11  -7    14782.89    13094.37    630.63 o 
   1  11  -7      314.53      804.01    209.21 o 
   3  11  -7     2723.25     2512.62    118.11 o 
   5  11  -7    10929.89    10934.35    287.41 o 
   7  11  -7     4025.57     3527.95    187.02 o 
   9  11  -7     2360.67     2145.43    123.18 o 
  11  11  -7      231.81      261.20     65.20 o 
  13  11  -7      953.00      984.48    126.40 o 
 -12  12  -7      205.75      144.84     76.88 o 
 -10  12  -7      544.46      534.33     95.74 o 
  -8  12  -7     1068.89     1331.99    118.21 o 
  -6  12  -7     1706.38     1637.07    127.47 o 
  -4  12  -7     1274.59     1324.45    109.55 o 
  -2  12  -7     5149.26     5621.43    230.07 o 
   0  12  -7      717.71      763.78     89.39 o 
   2  12  -7    18667.73    18103.01    529.26 o 
   4  12  -7     3534.12     3196.87    137.91 o 
   6  12  -7    15975.87    15837.30    383.64 o 
   8  12  -7     2282.89     2472.48    213.85 o 
  10  12  -7      854.27      839.41     87.95 o 
  12  12  -7      145.05      254.84    130.43 o 
 -11  13  -7      955.73     1320.18    131.06 o 
  -9  13  -7      612.53      601.17    144.33 o 
  -7  13  -7      748.48      883.04    106.80 o 
  -5  13  -7      454.28      549.54     89.17 o 
  -3  13  -7     3699.22     3339.08    178.30 o 
  -1  13  -7     3457.14     3923.31    252.58 o 
   1  13  -7     1840.20     2322.63    394.93 o 
   3  13  -7     2731.42     2632.66    129.39 o 
   5  13  -7     1687.84     1953.93    180.84 o 
   7  13  -7    14025.17    13070.46    440.54 o 
   9  13  -7     1747.85     1889.09    169.49 o 
  11  13  -7      819.45      777.95    175.45 o 
 -10  14  -7     1510.13     1858.98    153.98 o 
  -8  14  -7     1599.69     1415.53    191.34 o 
  -6  14  -7      587.82      752.17    111.28 o 
  -4  14  -7       74.33      106.00     75.81 o 
  -2  14  -7     2455.78     2546.47    162.45 o 
   0  14  -7     4994.99     4875.93    334.68 o 
   2  14  -7     5258.92     5134.99    232.32 o 
   4  14  -7      372.72      572.76     77.33 o 
   6  14  -7     2789.59     3103.52    291.32 o 
   8  14  -7     1532.75     1451.69    258.21 o 
  10  14  -7      865.59     1281.51    130.53 o 
  -9  15  -7     1378.25     1470.79    140.80 o 
  -7  15  -7      320.22      367.92     93.35 o 
  -5  15  -7     2484.53     2639.06    258.21 o 
  -3  15  -7     2199.02     2068.54    153.56 o 
  -1  15  -7     1920.08     1686.30    141.99 o 
   1  15  -7     4981.85     4927.07    239.60 o 
   3  15  -7      210.41      252.32     79.72 o 
   5  15  -7     3152.19     3040.02    150.80 o 
   7  15  -7      282.51      501.05    107.93 o 
   9  15  -7     1719.57     1715.72    153.14 o 
  -6  16  -7     5877.92     6050.20    492.59 o 
  -4  16  -7     6331.98     5944.18    392.62 o 
  -2  16  -7     4026.87     4067.57    228.75 o 
   0  16  -7     2785.80     2788.20    182.74 o 
   2  16  -7      342.47      625.96    237.03 o 
   4  16  -7     1352.91     1515.90    155.59 o 
   6  16  -7     1720.97     1772.21    154.88 o 
   8  16  -7     6689.18     7559.27    333.23 o 
  -5  17  -7     1133.57      929.56    179.42 o 
  -3  17  -7     1204.43     1354.91    180.75 o 
  -1  17  -7     7634.51     7888.40    332.39 o 
   1  17  -7     2112.28     2353.32    173.45 o 
   3  17  -7      264.00      493.56    103.68 o 
   5  17  -7     1401.84     1312.91    207.89 o 
 -16   0  -6     3300.50     2962.16    255.56 o 
 -14   0  -6    11611.38    11179.27    530.99 o 
 -12   0  -6      183.89      144.33     81.44 o 
 -10   0  -6    33734.48    34682.77   1235.12 o 
  -8   0  -6    45540.22    44517.98    973.63 o 
  -6   0  -6     4038.94     3893.83    130.78 o 
  -4   0  -6     5456.20     4272.18    127.54 o 
  -2   0  -6    11024.73    13086.06    409.83 o 
   0   0  -6      524.86      133.34     40.72 o 
   2   0  -6     9136.69    10881.66    257.24 o 
   4   0  -6    77943.13    80626.04   1870.28 o 
   6   0  -6     8296.21     9160.97    263.51 o 
   8   0  -6   214095.44   227036.27   5224.92 o 
  10   0  -6    53983.91    53272.42   1290.73 o 
  12   0  -6    19469.53    18813.11    548.42 o 
  14   0  -6    20157.67    19439.20    579.73 o 
  16   0  -6     9465.46     9857.09    558.80 o 
 -17   1  -6      747.66      804.85    110.71 o 
 -15   1  -6     3105.08     3311.44    190.65 o 
 -13   1  -6      882.23      867.50     93.76 o 
 -11   1  -6     5843.14     5420.68    162.18 o 
  -9   1  -6     8156.93     7689.76    161.88 o 
  -7   1  -6    17225.37    18717.40    316.43 o 
  -5   1  -6    10229.24     9817.15    177.29 o 
  -3   1  -6   335084.28   368089.94   6047.30 o 
  -1   1  -6    17481.98    18002.30    325.76 o 
   1   1  -6    19846.58    18735.04    305.34 o 
   3   1  -6     8551.39     9269.41    170.64 o 
   5   1  -6     7524.74     6604.73    141.83 o 
   7   1  -6    18688.38    21893.13    404.15 o 
   9   1  -6    23669.83    23271.45    434.04 o 
  11   1  -6     2295.38     2253.42     96.70 o 
  13   1  -6     9481.70     8748.74    226.59 o 
  15   1  -6     4195.49     4223.63    180.02 o 
  17   1  -6     2887.60     3019.90    202.39 o 
 -16   2  -6     1875.50     1832.17    146.98 o 
 -14   2  -6     3868.30     3876.18    197.09 o 
 -12   2  -6     4568.37     4099.69    192.00 o 
 -10   2  -6     1702.91     2061.12     97.56 o 
  -8   2  -6     2050.10     2003.81     69.98 o 
  -6   2  -6    23198.00    23825.48    385.47 o 
  -4   2  -6    22549.22    24462.32    449.39 o 
  -2   2  -6   641746.63   625019.75  21770.00 o 
   0   2  -6     8939.74    12331.40    204.27 o 
   2   2  -6    30712.56    35023.22    823.36 o 
   4   2  -6     2329.30     3094.10     98.60 o 
   6   2  -6    10178.70    10790.69    217.60 o 
   8   2  -6    37034.13    40531.36    704.63 o 
  10   2  -6    20510.65    19259.53    397.87 o 
  12   2  -6    18094.93    17218.57    362.03 o 
  14   2  -6      263.18      333.04     53.69 o 
  16   2  -6     4561.01     4251.48    251.92 o 
 -17   3  -6      561.03      429.70    100.90 o 
 -15   3  -6     3247.58     3428.36    193.81 o 
 -13   3  -6    10699.05    11177.75    360.72 o 
 -11   3  -6      348.09      542.58     83.41 o 
  -9   3  -6    14261.86    13115.05    245.98 o 
  -7   3  -6     1972.92     2268.04    123.87 o 
  -5   3  -6    14365.45    14549.28    289.91 o 
  -3   3  -6     8476.22     8869.69    180.08 o 
  -1   3  -6    97456.04   111423.77   1510.06 o 
   1   3  -6     5859.90     6109.01    144.05 o 
   3   3  -6    11034.92    11442.35    205.95 o 
   5   3  -6    11030.10    10982.38    182.74 o 
   7   3  -6    10191.99    12632.81    253.58 o 
   9   3  -6     2250.05     2077.72     83.70 o 
  11   3  -6      665.26      957.94    104.07 o 
  13   3  -6     5642.45     5783.75    173.02 o 
  15   3  -6     1623.69     1903.08    123.67 o 
  17   3  -6     3389.70     3345.50    309.85 o 
 -16   4  -6      910.64     1127.21    127.25 o 
 -14   4  -6     1307.48     1377.42    124.06 o 
 -12   4  -6      341.34      385.28     58.13 o 
 -10   4  -6     6378.93     6129.77    147.86 o 
  -8   4  -6     3379.94     3303.84    104.37 o 
  -6   4  -6     2940.77     4007.26    110.97 o 
  -4   4  -6     4229.29     4686.03    118.00 o 
  -2   4  -6    10061.37     9670.78    173.94 o 
   0   4  -6    59569.74    67580.55   1065.25 o 
   2   4  -6    25267.37    27409.77   1015.96 o 
   4   4  -6    29607.57    28905.01    570.87 o 
   6   4  -6      137.65      111.62     29.59 o 
   8   4  -6     8531.87     9394.86    210.97 o 
  10   4  -6     7807.03     6800.58    178.34 o 
  12   4  -6     2644.30     2526.16    200.68 o 
  14   4  -6     1169.98     1381.38    102.75 o 
  16   4  -6      847.19      889.99    113.72 o 
 -15   5  -6     3473.00     3473.67    192.82 o 
 -13   5  -6      879.24     1080.22    184.06 o 
 -11   5  -6     6992.67     7065.74    205.10 o 
  -9   5  -6     9567.87     9827.07    201.79 o 
  -7   5  -6      331.52      463.08     43.24 o 
  -5   5  -6     4032.87     4397.60    120.46 o 
  -3   5  -6     1467.58     1682.65     86.61 o 
  -1   5  -6     6195.08     7906.72    362.57 o 
   1   5  -6     1061.88      824.11     46.35 o 
   3   5  -6      541.53      511.23     38.39 o 
   5   5  -6     9028.31     9469.03    166.49 o 
   7   5  -6      521.31     1696.85    106.88 o 
   9   5  -6     3378.04     2988.72    104.99 o 
  11   5  -6     5831.21     5080.88    153.79 o 
  13   5  -6     1326.80     1501.39    101.14 o 
  15   5  -6      199.66      272.78     83.48 o 
  17   5  -6      968.70     1092.44    199.29 o 
 -16   6  -6     6261.59     6403.51    281.75 o 
 -14   6  -6     4708.79     5440.75    239.30 o 
 -12   6  -6     2774.58     2951.61    127.38 o 
 -10   6  -6     8885.56     8008.90    437.96 o 
  -8   6  -6     3817.73     3500.13    103.11 o 
  -6   6  -6     7908.89     7339.18    180.14 o 
  -4   6  -6     5572.16     5303.65    138.65 o 
  -2   6  -6     5557.65     5908.41    138.65 o 
   0   6  -6    35082.10    35691.36    574.91 o 
   2   6  -6      276.44      220.03     30.39 o 
   4   6  -6    13018.57    12915.20    215.50 o 
   6   6  -6    18424.26    17721.42    290.21 o 
   8   6  -6      533.92      569.71     47.66 o 
  10   6  -6     2148.65     1938.05     88.63 o 
  12   6  -6     7273.21     6801.98    255.05 o 
  14   6  -6      795.82      816.52    109.83 o 
  16   6  -6     1522.22     1785.62    158.46 o 
 -15   7  -6     3735.11     3515.66    295.29 o 
 -13   7  -6     6109.03     6317.72    318.13 o 
 -11   7  -6       31.04       16.04     36.55 o 
  -9   7  -6     7122.83     6260.34    154.20 o 
  -7   7  -6      725.52      713.98     55.08 o 
  -5   7  -6    14834.74    14446.23    303.25 o 
  -3   7  -6    21789.25    20547.64    405.90 o 
  -1   7  -6     9666.66    13582.61    278.26 o 
   1   7  -6     5503.13     5657.88    185.75 o 
   3   7  -6    65720.60    74744.39   1434.62 o 
   5   7  -6    23669.97    21675.15    384.33 o 
   7   7  -6     4123.64     3593.46    108.83 o 
   9   7  -6      998.99     1111.09     83.70 o 
  11   7  -6    12228.45    12236.88    333.46 o 
  13   7  -6     5236.81     5461.39    301.25 o 
  15   7  -6      385.75      838.87    298.93 o 
 -14   8  -6      677.07      722.33    165.52 o 
 -12   8  -6      295.78      312.97     75.69 o 
 -10   8  -6        6.79       75.63     37.38 o 
  -8   8  -6     1050.18      949.18     66.41 o 
  -6   8  -6    11632.74    11544.66    439.16 o 
  -4   8  -6    10775.91    10425.22    279.81 o 
  -2   8  -6     3455.41     3039.62    204.74 o 
   0   8  -6     9653.97     9638.95    192.40 o 
   2   8  -6     2122.64     2262.97     88.92 o 
   4   8  -6     4942.30     5392.80    157.17 o 
   6   8  -6     9457.20     8931.95    220.71 o 
   8   8  -6     3202.36     2920.49    130.21 o 
  10   8  -6      407.48      494.61     67.64 o 
  12   8  -6     4406.90     4525.88    242.48 o 
  14   8  -6     7820.33     7851.92    346.94 o 
  16   8  -6      435.33      565.39    172.14 o 
 -15   9  -6       19.62      174.79    114.54 o 
 -13   9  -6     3610.45     3538.91    194.32 o 
 -11   9  -6     7908.89     7446.17    278.71 o 
  -9   9  -6     4104.97     4071.73    148.00 o 
  -7   9  -6     2096.52     1632.97    112.75 o 
  -5   9  -6    15235.43    14268.67    953.40 o 
  -3   9  -6     5296.68     4832.20    248.05 o 
  -1   9  -6      384.69      446.00     57.21 o 
   1   9  -6     2436.65     2843.49     73.44 o 
   3   9  -6     2371.89     2385.94     80.98 o 
   5   9  -6    14664.34    13930.06    372.38 o 
   7   9  -6      294.95      322.27     43.09 o 
   9   9  -6     1624.77     1601.04    101.95 o 
  11   9  -6     9434.07     8727.46    273.99 o 
  13   9  -6      348.61      429.16    101.17 o 
  15   9  -6       51.53       84.77     77.35 o 
 -14  10  -6     1629.76     1677.72    219.81 o 
 -12  10  -6    13082.11    13094.05    611.10 o 
 -10  10  -6      329.81      534.11     87.39 o 
  -8  10  -6     2262.33     2408.33    141.38 o 
  -6  10  -6     3089.80     3437.35    227.09 o 
  -4  10  -6       15.10      485.31    110.57 o 
  -2  10  -6    10667.72    10720.88    327.42 o 
   0  10  -6    23491.93    22524.71    579.87 o 
   2  10  -6      522.55      752.48     94.61 o 
   4  10  -6     6517.78     5799.31    180.99 o 
   6  10  -6     1990.45     2024.20    100.22 o 
   8  10  -6     6671.25     6607.83    216.98 o 
  10  10  -6       67.55      190.83     60.08 o 
  12  10  -6      118.89      263.81     87.39 o 
  14  10  -6      304.37      325.36    120.83 o 
 -13  11  -6     1234.03     1422.20    144.33 o 
 -11  11  -6     8904.46     9440.17    336.61 o 
  -9  11  -6     5060.44     4629.98    212.45 o 
  -7  11  -6     3082.43     3124.33    164.63 o 
  -5  11  -6     1332.55     1423.27    246.29 o 
  -3  11  -6     4999.40     4616.73    348.26 o 
  -1  11  -6    21017.72    18356.51   1074.56 o 
   1  11  -6     5590.88     5147.43    203.59 o 
   3  11  -6     1900.86     1778.91    103.02 o 
   5  11  -6    14480.81    13084.69    319.92 o 
   7  11  -6      430.48      654.50     91.43 o 
   9  11  -6      927.52     1135.11     94.28 o 
  11  11  -6      219.30      270.08     65.21 o 
  13  11  -6     1112.79      947.63    122.34 o 
 -12  12  -6     5649.30     5525.42    254.11 o 
 -10  12  -6     2146.34     2381.81    159.88 o 
  -8  12  -6       59.61       12.57     53.57 o 
  -6  12  -6     1353.08     1401.01     94.45 o 
  -4  12  -6     1315.44     1588.75    218.16 o 
  -2  12  -6     7732.59     7760.56    282.86 o 
   0  12  -6     5802.57     5799.65    234.02 o 
   2  12  -6     1754.63     2351.72    490.93 o 
   4  12  -6     4354.31     4321.81    160.89 o 
   6  12  -6     2611.83     2827.43    132.96 o 
   8  12  -6     1453.92     1644.17    139.37 o 
  10  12  -6     1201.56     1370.63    105.08 o 
  12  12  -6     1513.54     1769.96    159.82 o 
 -11  13  -6      203.74      292.48     84.70 o 
  -9  13  -6     4740.85     4836.81    232.14 o 
  -7  13  -6     1155.24     1386.43    125.47 o 
  -5  13  -6      255.34      206.18     98.65 o 
  -3  13  -6      932.57      912.40    146.65 o 
  -1  13  -6    43761.53    44055.91   1090.20 o 
   1  13  -6      214.10      382.57    221.47 o 
   3  13  -6     1235.04     1288.92    219.06 o 
   5  13  -6     5801.44     6044.26    203.74 o 
   7  13  -6     6244.98     6525.04    275.59 o 
   9  13  -6     1992.53     1938.41    152.27 o 
  11  13  -6      351.80      451.12    101.96 o 
 -10  14  -6     2978.67     3204.38    196.79 o 
  -8  14  -6     3811.23     4257.85    314.49 o 
  -6  14  -6      196.57      238.08     81.25 o 
  -4  14  -6      774.01      866.56    162.21 o 
  -2  14  -6     4061.90     3801.32    199.36 o 
   0  14  -6     9256.25     8692.07    443.93 o 
   2  14  -6     2480.15     2293.42    175.12 o 
   4  14  -6     1608.01     1527.67    104.84 o 
   6  14  -6     5094.93     5026.38    243.03 o 
   8  14  -6     1890.87     2230.89    188.69 o 
  10  14  -6      646.31     1020.93    191.34 o 
  -9  15  -6      785.62      945.78    118.48 o 
  -7  15  -6     1442.76     1434.45    245.63 o 
  -5  15  -6     5251.58     5184.77    358.19 o 
  -3  15  -6     1145.23     1007.98    113.04 o 
  -1  15  -6     1294.62     1210.78    202.60 o 
   1  15  -6       63.96      382.97    339.65 o 
   3  15  -6     2372.44     2444.45    164.72 o 
   5  15  -6       28.74      161.18     60.71 o 
   7  15  -6      970.79     1539.97    323.43 o 
   9  15  -6     1540.87     1751.78    152.94 o 
  -6  16  -6     1021.63     1354.73    146.03 o 
  -4  16  -6     1999.96     2058.32    216.50 o 
  -2  16  -6     2174.48     1904.14    152.23 o 
   0  16  -6     6679.62     6087.88    280.20 o 
   2  16  -6      988.13      933.54    125.80 o 
   4  16  -6     1880.37     2113.30    160.32 o 
   6  16  -6     2817.91     2648.99    277.41 o 
   8  16  -6     2931.13     3472.73    218.38 o 
  -5  17  -6      767.06      924.93    178.76 o 
  -3  17  -6      163.37      333.84     95.47 o 
  -1  17  -6      471.66      508.46    107.65 o 
   1  17  -6      210.22      344.79     97.31 o 
   3  17  -6     2840.13     2991.08    194.94 o 
   5  17  -6      142.84      281.39    137.05 o 
   0  18  -6     2737.59     3357.42    305.22 o 
 -17   1  -5     2034.12     2350.82    169.85 o 
 -15   1  -5     1997.47     1899.90    145.02 o 
 -13   1  -5     3169.32     3217.62    167.36 o 
 -11   1  -5    18542.58    18212.90    379.86 o 
  -9   1  -5     2022.19     1912.99     70.35 o 
  -7   1  -5     7217.56     7383.91    151.73 o 
  -5   1  -5    27212.17    28097.96    444.45 o 
  -3   1  -5   146037.94   166731.22   2962.48 o 
  -1   1  -5    34799.46    34206.04    609.63 o 
   1   1  -5    28363.78    27673.56    435.65 o 
   3   1  -5    10916.07    11160.46    271.59 o 
   5   1  -5    12782.24    11345.04    215.72 o 
   7   1  -5     5127.76     6034.94    141.43 o 
   9   1  -5     7095.30     7060.87    170.81 o 
  11   1  -5     8944.13     8561.55    210.29 o 
  13   1  -5     5531.03     5186.05    162.45 o 
  15   1  -5     3361.36     3728.82    169.47 o 
  17   1  -5     1717.55     2034.93    169.23 o 
 -16   2  -5       90.15      185.47     82.14 o 
 -14   2  -5     2417.75     2210.06    148.64 o 
 -12   2  -5      794.83      727.14     86.60 o 
 -10   2  -5      780.44     1132.51     81.04 o 
  -8   2  -5    18049.60    19873.63    336.70 o 
  -6   2  -5    11744.78    11821.72    210.58 o 
  -4   2  -5   100669.53   113975.76   1901.14 o 
  -2   2  -5    42652.64    50460.89    861.00 o 
   0   2  -5     1002.80     1036.86     37.13 o 
   2   2  -5    12218.31    12328.83    190.24 o 
   4   2  -5    20971.49    21428.64    326.90 o 
   6   2  -5   100149.73   105191.53   1834.63 o 
   8   2  -5     1748.37     2037.60    134.85 o 
  10   2  -5       12.43       32.78     28.75 o 
  12   2  -5     4358.89     3979.56    180.61 o 
  14   2  -5     3882.31     3883.92    143.11 o 
  16   2  -5     1529.43     1466.00    141.67 o 
 -17   3  -5      342.49      398.48     98.53 o 
 -15   3  -5      717.45      704.04    105.08 o 
 -13   3  -5      820.64      998.28    100.85 o 
 -11   3  -5    15139.90    14760.91    328.00 o 
  -9   3  -5    12977.39    13479.09    380.89 o 
  -7   3  -5    10972.84    11181.15    209.03 o 
  -5   3  -5     6283.25     6224.34    216.16 o 
  -3   3  -5       10.67       31.34     44.36 o 
  -1   3  -5   116805.24   131322.56   2050.12 o 
   1   3  -5     4140.14     5276.21    125.61 o 
   3   3  -5    27848.41    29007.91    431.59 o 
   5   3  -5    13741.35    14059.76    263.40 o 
   7   3  -5     4791.84     4211.67    114.11 o 
   9   3  -5     1734.32     1640.10     74.39 o 
  11   3  -5    18474.99    17986.65    367.80 o 
  13   3  -5     1171.20     1182.88     76.30 o 
  15   3  -5      849.49      806.84     93.73 o 
  17   3  -5     1891.57     1649.25    220.47 o 
 -16   4  -5       54.27      103.53     69.28 o 
 -14   4  -5     2348.88     2319.80    149.80 o 
 -12   4  -5       28.00      113.14     44.04 o 
 -10   4  -5     2926.22     2959.33    157.06 o 
  -8   4  -5      949.43      834.84     74.83 o 
  -6   4  -5     8101.37    10716.96    230.47 o 
  -2   4  -5     1508.45     1929.97    195.65 o 
   0   4  -5    35848.62    38073.56    603.17 o 
   2   4  -5     6058.61     6111.07    145.97 o 
   4   4  -5    27149.74    27972.04    417.21 o 
   6   4  -5    13219.31    14413.03    280.05 o 
   8   4  -5     8206.56     8468.70    191.68 o 
  10   4  -5     2734.47     2567.42    111.24 o 
  12   4  -5     4674.91     4717.08    149.16 o 
  14   4  -5      320.62      335.16     68.88 o 
  16   4  -5      555.06      635.67    106.91 o 
 -15   5  -5     5224.30     4823.31    231.32 o 
 -13   5  -5    13042.52    12844.01    392.89 o 
 -11   5  -5     3821.75     3527.80    256.66 o 
  -9   5  -5      248.57      620.86     62.59 o 
  -7   5  -5     4487.83     4862.88    118.36 o 
  -5   5  -5     5937.89     6219.21    171.29 o 
  -3   5  -5    63485.41    64387.34   1351.79 o 
  -1   5  -5     4077.63     5310.38    108.20 o 
   1   5  -5    65214.25    63475.31    895.78 o 
   3   5  -5     2589.03     2271.07     95.29 o 
   5   5  -5    32110.22    36227.74    543.62 o 
   7   5  -5    16419.66    14329.44    284.58 o 
   9   5  -5    35510.96    34327.44    622.08 o 
  11   5  -5     4058.77     4046.53    134.55 o 
  13   5  -5     2397.03     2582.64    112.87 o 
  15   5  -5      651.24      745.75    106.23 o 
  17   5  -5     4987.53     5143.06    402.55 o 
 -16   6  -5     4145.60     4042.13    245.30 o 
 -14   6  -5     6743.42     7571.08    292.92 o 
 -12   6  -5     1801.44     1820.02    112.51 o 
 -10   6  -5     5805.11     5148.45    344.23 o 
  -8   6  -5     9407.27     8519.02    182.40 o 
  -6   6  -5    17841.63    17171.86    350.69 o 
  -4   6  -5     4558.06     4722.07    207.84 o 
  -2   6  -5     5874.10     6470.96    204.69 o 
   0   6  -5     7227.34     5909.46    120.69 o 
   2   6  -5     2944.29     2990.64    114.80 o 
   4   6  -5    30096.60    31212.87    473.68 o 
   6   6  -5    16863.66    15883.35    267.91 o 
   8   6  -5      109.65       74.42     28.37 o 
  10   6  -5     5878.40     5904.93    193.86 o 
  12   6  -5        9.18       29.91     41.89 o 
  14   6  -5     1609.47     1528.24    223.45 o 
  16   6  -5     2100.62     2379.02    256.89 o 
 -15   7  -5      183.49      360.18    118.18 o 
 -13   7  -5      384.56      525.45    140.69 o 
 -11   7  -5      419.48      397.32     60.17 o 
  -9   7  -5      789.89     1218.57    135.41 o 
  -7   7  -5     1188.22     1109.41     64.22 o 
  -5   7  -5     1129.26     1077.69     61.33 o 
  -3   7  -5      329.30      396.22     71.84 o 
  -1   7  -5     9268.05    10667.61    278.12 o 
   1   7  -5    29397.82    33617.60    499.78 o 
   3   7  -5     6395.97     7483.39    230.09 o 
   5   7  -5     5730.25     6360.72    144.74 o 
   7   7  -5     1853.13     1581.90     58.92 o 
   9   7  -5     1634.36     1728.20     99.28 o 
  11   7  -5      606.05     1085.23    142.15 o 
  13   7  -5     1143.91     1089.11    122.13 o 
  15   7  -5     2820.09     2917.18    592.23 o 
 -14   8  -5      856.38     1038.81    170.16 o 
 -12   8  -5      563.13      554.58     88.43 o 
 -10   8  -5     5527.90     5249.76    168.29 o 
  -8   8  -5     1465.19     1644.70     92.68 o 
  -6   8  -5    34139.00    33535.52    645.68 o 
  -4   8  -5     4245.65     4134.00    146.67 o 
  -2   8  -5     1576.90     1470.79    125.70 o 
   0   8  -5    23131.15    21900.34    342.49 o 
   2   8  -5    21038.87    24466.02    373.41 o 
   4   8  -5     3081.39     4162.05    198.35 o 
   6   8  -5     1906.25     1570.98     96.52 o 
   8   8  -5    18204.30    17417.10    416.78 o 
  10   8  -5     3247.77     3424.43    148.54 o 
  12   8  -5     3786.26     3896.63    216.99 o 
  14   8  -5     2152.75     2906.60    197.97 o 
  16   8  -5      239.51      202.22     85.29 o 
 -15   9  -5      141.03      321.11    143.67 o 
 -13   9  -5      977.45     1004.38    160.89 o 
 -11   9  -5     5363.50     5600.32    384.34 o 
  -9   9  -5      523.74      675.46     85.83 o 
  -7   9  -5    12369.74    11384.61    340.08 o 
  -5   9  -5      139.44      193.50     46.45 o 
  -3   9  -5       69.52      203.27     81.62 o 
  -1   9  -5     7998.62     7291.41    198.53 o 
   1   9  -5     5952.04     6142.41    206.94 o 
   3   9  -5     4113.96     4196.41    120.12 o 
   5   9  -5    10627.60     9952.91    254.44 o 
   7   9  -5     1954.43     1952.04     84.38 o 
   9   9  -5      479.98      449.61     63.77 o 
  11   9  -5     6111.44     5573.13    322.19 o 
  13   9  -5     2008.61     2152.05    205.58 o 
  15   9  -5      863.29      755.11    120.10 o 
 -14  10  -5      896.25     1052.71    174.13 o 
 -12  10  -5     6734.19     6521.96    582.30 o 
 -10  10  -5      130.40      197.50     64.27 o 
  -8  10  -5     5826.62     5780.77    225.70 o 
  -6  10  -5    44447.59    42576.29   3679.53 o 
  -4  10  -5     1770.38     1776.97    330.05 o 
  -2  10  -5    34630.78    35723.77    866.26 o 
   0  10  -5     2722.33     2503.83    199.09 o 
   2  10  -5     1011.71      927.09     98.29 o 
   4  10  -5     1097.06     1208.93     65.07 o 
   6  10  -5      487.83      630.33     73.77 o 
   8  10  -5     2222.74     2283.90    118.22 o 
  10  10  -5     1047.12     1251.79    144.14 o 
  12  10  -5     2247.28     2098.48    192.67 o 
  14  10  -5     1462.18     1738.07    161.03 o 
 -13  11  -5      258.82      357.36     88.98 o 
 -11  11  -5     3225.01     3260.24    183.69 o 
  -9  11  -5     2261.05     2456.78    152.62 o 
  -7  11  -5     1878.54     1681.64    120.55 o 
  -5  11  -5     2567.48     2723.72    242.32 o 
  -3  11  -5     5688.42     5344.80    214.73 o 
  -1  11  -5    19582.09    19371.86    575.02 o 
   1  11  -5    12969.57    12394.04    377.22 o 
   3  11  -5     2195.81     2258.65    140.99 o 
   5  11  -5     9790.03     9169.81    320.39 o 
   7  11  -5      995.95      951.30    141.67 o 
   9  11  -5     1922.51     1944.99    118.22 o 
  11  11  -5      720.43      756.88    106.69 o 
  13  11  -5     1276.43     1426.02    146.17 o 
 -12  12  -5     1316.49     1131.56    123.80 o 
 -10  12  -5     4118.54     3988.09    206.93 o 
  -8  12  -5      101.52      188.22     68.31 o 
  -6  12  -5     8648.70     8284.70    297.86 o 
  -4  12  -5    18511.67    18237.93    520.63 o 
  -2  12  -5      771.90      869.89    174.79 o 
   0  12  -5     2456.52     1907.45    346.60 o 
   2  12  -5    57853.46    57380.46   1118.97 o 
   4  12  -5      447.85      625.51     71.17 o 
   6  12  -5     4111.07     4472.59    193.72 o 
   8  12  -5     4674.93     4252.02    215.38 o 
  10  12  -5     2254.08     1997.70    124.08 o 
  12  12  -5     7815.70     8580.26    366.31 o 
 -11  13  -5     1999.55     2298.24    165.94 o 
  -9  13  -5     4307.04     4301.48    218.45 o 
  -7  13  -5     1389.04     1239.69    122.41 o 
  -5  13  -5     1876.99     1711.55    130.85 o 
  -3  13  -5     5696.15     5551.94    276.75 o 
  -1  13  -5    11591.64    10990.49    535.96 o 
   1  13  -5     1783.32     1568.52    143.67 o 
   3  13  -5     5813.56     5610.61    196.71 o 
   5  13  -5     6401.70     6427.90    210.40 o 
   7  13  -5    15313.77    15150.15    765.04 o 
   9  13  -5      216.30      443.90     95.63 o 
  11  13  -5     1377.15     1163.13    132.54 o 
 -10  14  -5     2561.28     3133.10    192.58 o 
  -8  14  -5      531.85      489.94    143.01 o 
  -6  14  -5      918.46      842.17    159.56 o 
  -4  14  -5     2105.75     2299.78    149.73 o 
  -2  14  -5    15365.04    14932.68    466.41 o 
   0  14  -5     5952.37     5250.54    240.87 o 
   2  14  -5      278.12      282.81     79.05 o 
   4  14  -5      563.50      801.43     81.38 o 
   6  14  -5      601.35      760.53     83.55 o 
   8  14  -5     2116.74     2170.52    246.63 o 
  10  14  -5       23.02      166.18    123.15 o 
  -9  15  -5     3342.87     3904.30    321.11 o 
  -7  15  -5      744.66      673.10    118.10 o 
  -5  15  -5    21671.85    23300.76   1060.99 o 
  -3  15  -5     2468.15     2463.69    164.94 o 
  -1  15  -5    10662.56    10381.17    374.75 o 
   1  15  -5     2702.34     2802.41    180.04 o 
   3  15  -5     1263.15     1437.92    153.27 o 
   5  15  -5      331.84      321.10     83.77 o 
   7  15  -5     6419.51     6135.04    672.34 o 
   9  15  -5     1316.53     1064.63    195.98 o 
  -6  16  -5     2829.86     3372.65    295.95 o 
  -4  16  -5     1175.81     1214.82    126.38 o 
  -2  16  -5     3054.79     2671.37    206.57 o 
   0  16  -5      966.01     1106.38    125.41 o 
   2  16  -5       52.31      134.90     73.02 o 
   4  16  -5      638.16      826.36    110.45 o 
   6  16  -5     1219.62     1324.17    206.57 o 
   8  16  -5     1985.56     2446.52    183.16 o 
  -5  17  -5      124.23      152.94    113.88 o 
  -3  17  -5     1872.15     2003.83    430.02 o 
  -1  17  -5      402.54      465.83    129.44 o 
   1  17  -5      419.28      566.12    112.94 o 
   3  17  -5      763.83      847.23    120.47 o 
   5  17  -5      697.39      778.61    172.14 o 
   0  18  -5     3077.28     3477.78    219.72 o 
 -16   0  -4      946.87      884.54    162.21 o 
 -14   0  -4     6125.78     5372.14    327.07 o 
 -12   0  -4     2987.81     2478.84    202.60 o 
 -10   0  -4    30962.30    30227.23    689.53 o 
  -8   0  -4    20958.48    22958.07    539.35 o 
  -6   0  -4     8066.27     8614.33    224.66 o 
  -4   0  -4   244594.92   272058.97   7150.82 o 
  -2   0  -4    13294.66    14893.55    485.97 o 
   0   0  -4   173227.25   163844.84   3558.16 o 
   2   0  -4    16177.50    16305.42    395.09 o 
   4   0  -4    13812.44    18425.70    766.36 o 
   6   0  -4    14668.84    14924.16    399.10 o 
   8   0  -4    66361.60    65972.91   1848.54 o 
  10   0  -4    48152.09    42243.01   1042.79 o 
  12   0  -4     8241.90     7011.31    567.07 o 
  14   0  -4    12790.34    12223.06    417.81 o 
  16   0  -4    40021.14    41693.99   1612.83 o 
 -17   1  -4     2284.40     2768.53    185.63 o 
 -15   1  -4      149.24      329.28     85.29 o 
 -13   1  -4     5546.26     5394.75    224.71 o 
 -11   1  -4    14346.41    14180.02    317.25 o 
  -9   1  -4     3656.44     3554.93     95.74 o 
  -7   1  -4     6127.72     7436.23    146.95 o 
  -5   1  -4    28638.11    28118.93    438.28 o 
  -3   1  -4    30817.01    35984.58    619.01 o 
  -1   1  -4    23741.40    21922.38    502.08 o 
   1   1  -4     9747.37     9851.71    195.82 o 
   3   1  -4    77658.76    85611.28   1599.47 o 
   5   1  -4    16653.52    15566.29    315.93 o 
   7   1  -4     9232.08     9144.84    192.32 o 
   9   1  -4     7625.75     8165.00    192.60 o 
  11   1  -4     3671.00     3344.79    118.51 o 
  13   1  -4     5651.51     5532.13    166.08 o 
  15   1  -4     1324.20     1067.21    122.34 o 
  17   1  -4     1114.76     1110.16    132.84 o 
 -16   2  -4     4646.31     4652.58    293.96 o 
 -14   2  -4      237.12      232.81     74.22 o 
 -12   2  -4     3132.77     2770.06    293.63 o 
 -10   2  -4     7355.34     7365.64    357.80 o 
  -8   2  -4    14794.40    16477.83    286.50 o 
  -6   2  -4     4731.73     5267.66    114.27 o 
  -4   2  -4    81018.54    88704.56   1503.36 o 
  -2   2  -4      711.89     1018.47     88.72 o 
   0   2  -4     5988.17     6006.94    126.12 o 
   2   2  -4     2273.84     2376.90     76.00 o 
   4   2  -4    22065.90    22245.73    383.58 o 
   6   2  -4    14656.30    13723.25    325.30 o 
   8   2  -4     2041.96     2197.20     80.15 o 
  10   2  -4      918.73     1116.73     65.72 o 
  12   2  -4     1993.53     1831.97     90.15 o 
  14   2  -4      109.14      203.22     73.60 o 
  16   2  -4      225.85      124.43     67.43 o 
 -17   3  -4      171.48      163.74     82.41 o 
 -15   3  -4      800.87      774.20    171.15 o 
 -13   3  -4     1425.48     1345.91    113.96 o 
 -11   3  -4     2912.10     2679.37    110.47 o 
  -9   3  -4    11669.79    10929.64    349.00 o 
  -7   3  -4     4297.95     5090.11    115.06 o 
  -5   3  -4    23454.37    25538.51    475.50 o 
  -3   3  -4     3126.54     3109.65     80.72 o 
  -1   3  -4     5668.49     5728.17    132.72 o 
   1   3  -4     1570.91     1742.62     72.72 o 
   3   3  -4    35322.43    37890.84    555.31 o 
   5   3  -4     8099.14     7551.61    161.81 o 
   7   3  -4      370.57      331.42     34.89 o 
   9   3  -4     4527.02     4510.58    128.44 o 
  11   3  -4    25124.00    25116.20    481.64 o 
  13   3  -4     1766.60     1862.99    109.71 o 
  15   3  -4      355.80      457.37     78.34 o 
  17   3  -4     1257.88     1224.37    134.27 o 
 -16   4  -4      844.79      790.90    157.24 o 
 -14   4  -4      625.90      659.06     95.74 o 
 -12   4  -4      406.44      576.47     98.98 o 
 -10   4  -4     3918.82     3664.83    215.87 o 
  -8   4  -4     1898.84     2266.85     75.53 o 
  -6   4  -4     4835.58     5105.11    129.61 o 
  -4   4  -4     9801.10    10259.76    217.97 o 
  -2   4  -4    22026.35    24037.01    524.21 o 
   0   4  -4    17573.36    16703.33    276.45 o 
   2   4  -4    14068.80    14548.76    222.54 o 
   4   4  -4    25082.20    28490.95    425.58 o 
   6   4  -4    17868.67    19034.64    354.07 o 
   8   4  -4    20806.52    20586.36    394.70 o 
  10   4  -4     6527.66     5577.51    155.38 o 
  12   4  -4     4603.32     3851.59    133.77 o 
  14   4  -4     1771.08     1699.63    113.51 o 
  16   4  -4     1791.18     1231.47    193.33 o 
 -15   5  -4     4943.38     5455.32    248.80 o 
 -13   5  -4      180.56      318.31    100.31 o 
 -11   5  -4     3017.60     3095.95    123.36 o 
  -9   5  -4    21198.21    21434.87    375.11 o 
  -7   5  -4     4782.82     4379.30    112.31 o 
  -5   5  -4      499.61      558.02     94.07 o 
  -3   5  -4      887.38      899.77     84.75 o 
  -1   5  -4      534.47      699.99     53.30 o 
   1   5  -4    60589.88    62251.35    881.86 o 
   3   5  -4    58350.04    61380.87    987.11 o 
   5   5  -4    12056.04    12813.43    216.09 o 
   7   5  -4    23413.71    25224.56    457.96 o 
   9   5  -4     2303.79     2381.61    102.16 o 
  11   5  -4     7349.89     7865.99    200.53 o 
  13   5  -4     5467.77     5461.72    201.08 o 
  15   5  -4     1130.56     1187.52    243.98 o 
  17   5  -4      357.49      395.93    137.05 o 
 -16   6  -4       78.11      265.74     88.36 o 
 -14   6  -4    12066.09    12421.07    589.92 o 
 -12   6  -4     4000.62     4183.95    152.25 o 
 -10   6  -4     1659.15     1371.88     93.80 o 
  -8   6  -4     3907.32     4211.82    118.68 o 
  -6   6  -4    21399.65    22291.73    430.23 o 
  -4   6  -4     1349.56     1212.66     67.75 o 
  -2   6  -4    29710.00    33793.29    740.46 o 
   0   6  -4     7331.20     7925.08    139.23 o 
   2   6  -4    21529.29    22192.18    341.63 o 
   4   6  -4    11555.61    12119.19    206.56 o 
   6   6  -4    19361.65    20431.74    330.82 o 
   8   6  -4     3059.62     2499.82     90.69 o 
  10   6  -4    22544.05    23526.41    447.60 o 
  12   6  -4       61.00      126.08     45.05 o 
  14   6  -4     2309.72     2063.41    251.59 o 
  16   6  -4      513.35      751.27    116.60 o 
 -15   7  -4     5623.88     6115.20    265.94 o 
 -13   7  -4     5215.42     5477.82    265.83 o 
 -11   7  -4     1147.47     1127.71     80.81 o 
  -9   7  -4    11082.22    11349.64    231.58 o 
  -7   7  -4      773.33      687.81     53.76 o 
  -5   7  -4      227.05      284.05     38.34 o 
  -3   7  -4     2267.48     2117.75     90.99 o 
  -1   7  -4    30003.03    29902.47    562.17 o 
   1   7  -4    26699.59    33152.04    487.54 o 
   3   7  -4    38591.89    41518.73    615.80 o 
   5   7  -4    12018.39    11088.20    199.64 o 
   7   7  -4      416.29      436.18     40.27 o 
   9   7  -4     6392.28     6853.35    213.06 o 
  11   7  -4    41699.26    42168.22    999.57 o 
  13   7  -4     2556.69     2471.80    175.51 o 
  15   7  -4     5181.71     5222.54    270.82 o 
 -14   8  -4     4020.98     3485.20    283.37 o 
 -12   8  -4      576.61      747.76     74.28 o 
 -10   8  -4     6992.71     6983.04    201.10 o 
  -8   8  -4     8295.75     8637.28    190.60 o 
  -6   8  -4     5792.15     6187.37    181.70 o 
  -4   8  -4    15593.23    13720.91    350.64 o 
  -2   8  -4    14726.72    14242.51    299.44 o 
   0   8  -4    19453.16    20112.03    381.68 o 
   2   8  -4     5200.48     5981.17    141.54 o 
   4   8  -4    25537.13    27247.90    385.96 o 
   6   8  -4      427.35      389.85     43.15 o 
   8   8  -4     5260.67     4845.35    171.74 o 
  10   8  -4       53.49       54.76     39.24 o 
  12   8  -4     1744.62     1386.77    131.46 o 
  14   8  -4     2321.11     2237.14    176.63 o 
  16   8  -4     1243.89     1490.86    247.95 o 
 -15   9  -4     4268.76     4447.87    339.65 o 
 -13   9  -4     1609.69     1927.98    209.22 o 
 -11   9  -4     2490.20     2731.43    156.33 o 
  -9   9  -4     3645.78     3459.09    167.12 o 
  -7   9  -4     8630.63     8869.28    225.15 o 
  -5   9  -4     4960.03     4426.71    266.16 o 
  -3   9  -4     1159.83     1257.80     65.83 o 
  -1   9  -4    26056.46    23841.10    787.30 o 
   1   9  -4     8474.60     8672.81    236.94 o 
   3   9  -4      819.84      986.76     71.98 o 
   5   9  -4     6921.14     6595.45    165.69 o 
   7   9  -4     3128.16     3208.62    113.67 o 
   9   9  -4      204.15      170.33     49.18 o 
  11   9  -4     4443.43     4153.24    172.19 o 
  13   9  -4     2019.68     2043.30    232.39 o 
  15   9  -4     1235.03     1184.00    139.97 o 
 -14  10  -4      165.27      185.38    111.89 o 
 -12  10  -4     1134.44     1170.21    118.09 o 
 -10  10  -4     4151.76     4132.44    197.54 o 
  -8  10  -4     6893.04     6132.83    455.51 o 
  -6  10  -4    14617.07    14995.03    422.23 o 
  -4  10  -4     5384.94     5102.67    288.01 o 
  -2  10  -4    13229.27    13474.68    520.76 o 
   0  10  -4       40.52      372.35     90.59 o 
   2  10  -4    12043.70    10808.51    274.08 o 
   4  10  -4    16534.52    14873.47    549.49 o 
   6  10  -4    13078.03    12416.84    268.85 o 
   8  10  -4     2581.90     2508.43    123.12 o 
  10  10  -4     1400.79     1707.78    142.72 o 
  12  10  -4      165.79      147.26     75.21 o 
  14  10  -4     1157.74      964.76    161.55 o 
 -13  11  -4      354.51      386.78     94.76 o 
 -11  11  -4     1381.29     1547.87    132.90 o 
  -9  11  -4     3116.52     2715.26    159.85 o 
  -7  11  -4      657.25      639.54    103.62 o 
  -5  11  -4    15147.84    14710.81    601.17 o 
  -3  11  -4      411.64      583.70    169.82 o 
  -1  11  -4     9702.96     9481.88    310.55 o 
   1  11  -4     5362.06     4638.97    198.57 o 
   3  11  -4    13919.79    13791.86    277.06 o 
   5  11  -4    13010.50    12449.33    417.24 o 
   7  11  -4    14146.18    13517.90    356.10 o 
   9  11  -4     4264.00     3940.34    167.17 o 
  11  11  -4     1370.61     1181.64    126.68 o 
  13  11  -4      288.97      387.75     93.86 o 
 -12  12  -4      752.40      733.33    143.67 o 
 -10  12  -4     2035.18     2307.98    157.23 o 
  -8  12  -4      558.98      544.23    129.11 o 
  -6  12  -4      221.94      326.41    110.57 o 
  -4  12  -4     6266.00     6387.50    251.15 o 
  -2  12  -4      323.40      554.14    200.28 o 
   0  12  -4     1832.94     2032.38    252.92 o 
   2  12  -4     2894.50     3529.08    823.63 o 
   4  12  -4     6668.45     6488.55    205.79 o 
   6  12  -4     2131.49     2060.33    110.46 o 
   8  12  -4     2059.62     1986.14    115.35 o 
  10  12  -4     1060.09     1197.19    210.87 o 
  12  12  -4      526.67      926.85    124.81 o 
 -11  13  -4     1914.19     2012.91    156.57 o 
  -9  13  -4    10931.71    11084.70    601.17 o 
  -7  13  -4     4738.73     4995.91    342.30 o 
  -5  13  -4      945.54      811.13     97.76 o 
  -3  13  -4      799.48      786.31     94.70 o 
  -1  13  -4     2266.40     2540.40    223.45 o 
   1  13  -4     1884.41     1868.44    131.83 o 
   3  13  -4    12924.11    12556.31    511.46 o 
   5  13  -4     6462.58     6619.50    216.25 o 
   7  13  -4     1518.32     1652.06    136.68 o 
   9  13  -4     1971.43     1857.25    147.15 o 
  11  13  -4     1101.79     1235.42    135.06 o 
 -10  14  -4       11.01       84.27     71.08 o 
  -8  14  -4     2042.08     2416.60    240.34 o 
  -6  14  -4     1547.49     1695.46    136.45 o 
  -4  14  -4      342.83      456.54     88.38 o 
  -2  14  -4     1773.08     1714.14    134.59 o 
   0  14  -4     3305.56     3240.54    229.41 o 
   2  14  -4      493.19      566.74    143.34 o 
   4  14  -4      136.24      213.02     73.82 o 
   6  14  -4     1398.93     1565.03    107.51 o 
   8  14  -4     2790.90     3566.64    306.54 o 
  10  14  -4      415.05      488.62    164.86 o 
  -9  15  -4     7065.93     7381.56    449.55 o 
  -7  15  -4     1067.77     1233.40    132.95 o 
  -5  15  -4     2351.13     2893.42    188.36 o 
  -3  15  -4     1178.81      955.60    109.44 o 
  -1  15  -4     1635.19     1879.44    174.13 o 
   1  15  -4     7030.17     6982.89    289.50 o 
   3  15  -4    13842.23    13013.40    435.93 o 
   5  15  -4     1759.20     1673.83    173.13 o 
   7  15  -4     3150.82     3316.32    201.87 o 
   9  15  -4       84.85      156.91    127.12 o 
  -6  16  -4     3851.17     3995.67    330.38 o 
  -4  16  -4      387.11      507.02    123.15 o 
  -2  16  -4     1677.29     1773.41    149.73 o 
   0  16  -4     3351.02     3702.13    212.45 o 
   2  16  -4       71.05       75.36     68.49 o 
   4  16  -4      805.16      809.26    110.65 o 
   6  16  -4      344.90      496.56    167.51 o 
   8  16  -4      395.42      754.11    169.49 o 
  -5  17  -4      449.48      333.03    147.64 o 
  -3  17  -4     1173.88     1361.00    144.33 o 
  -1  17  -4       10.33      109.62     78.13 o 
   1  17  -4     1713.91     1762.53    154.79 o 
   3  17  -4     3291.28     3765.72    218.04 o 
   5  17  -4     1623.91     2042.10    323.76 o 
   0  18  -4      997.28     1207.78    139.04 o 
   2  18  -4     3281.46     3514.33    317.80 o 
 -17   1  -3     1437.03     1760.86    153.32 o 
 -15   1  -3      977.16      863.85    108.47 o 
 -13   1  -3     4258.34     4209.87    193.31 o 
 -11   1  -3    15725.63    15120.09    732.26 o 
  -9   1  -3     2070.73     2059.80     82.57 o 
  -7   1  -3     5688.09     5734.92    119.70 o 
  -5   1  -3    13089.64    11432.54    196.82 o 
  -3   1  -3    17779.06    19484.99    349.83 o 
  -1   1  -3     3881.58     3150.49     71.93 o 
   1   1  -3       32.99       24.96     10.64 o 
   3   1  -3    31161.94    32048.98    538.18 o 
   5   1  -3    25892.53    25830.01    487.95 o 
   7   1  -3    12634.49    12313.83    245.70 o 
   9   1  -3     1345.24     1371.67     67.13 o 
  11   1  -3     1422.00     1403.11     74.54 o 
  13   1  -3     5335.50     5208.90    202.98 o 
  15   1  -3     3505.38     3745.98    214.89 o 
  17   1  -3     1399.17     1478.68    149.78 o 
 -16   2  -3      567.34      697.92    109.31 o 
 -14   2  -3     4682.69     4112.63    201.01 o 
 -12   2  -3     1828.90     1662.98    132.42 o 
 -10   2  -3    17436.30    18086.16    545.28 o 
  -8   2  -3     3126.05     3103.42     85.59 o 
  -6   2  -3     2882.73     3328.13     87.73 o 
  -4   2  -3    14235.98    15143.05    283.20 o 
  -2   2  -3     5694.60     7536.49    144.09 o 
   0   2  -3    13383.77    15476.09    301.29 o 
   2   2  -3    17052.79    18296.52    271.02 o 
   4   2  -3      444.40      561.45     54.29 o 
   6   2  -3    13514.88    11102.86    220.33 o 
   8   2  -3    11745.46    12352.25    254.95 o 
  10   2  -3     2339.78     2277.78     90.23 o 
  12   2  -3      355.43      518.33     57.01 o 
  14   2  -3    23387.84    23620.66    559.83 o 
  16   2  -3      784.42      772.56    108.05 o 
 -17   3  -3     2554.16     2513.24    175.09 o 
 -15   3  -3     6138.19     5657.30    335.68 o 
 -13   3  -3     2724.02     2484.24    150.64 o 
 -11   3  -3     9724.59     9253.60    233.20 o 
  -9   3  -3     2263.19     2070.37     75.98 o 
  -7   3  -3       72.32      296.01     61.94 o 
  -5   3  -3     5913.32     4531.19    112.91 o 
  -3   3  -3    22275.88    22676.27    407.18 o 
  -1   3  -3   199031.11   205390.09  10132.52 o 
   1   3  -3     2022.57     2696.79     59.82 o 
   3   3  -3    70137.74    79794.48   1135.68 o 
   5   3  -3    65594.29    63121.25   1041.53 o 
   7   3  -3      210.35      202.04     29.39 o 
   9   3  -3     5863.53     6057.65    155.58 o 
  11   3  -3    18771.86    17322.74    573.66 o 
  13   3  -3     6974.95     6277.89    216.22 o 
  15   3  -3     4413.85     4665.16    193.48 o 
  17   3  -3     1849.95     1867.37    163.82 o 
 -16   4  -3       85.55       88.72     71.16 o 
 -14   4  -3     4870.68     4560.11    331.37 o 
 -12   4  -3     4345.50     3718.87    176.63 o 
 -10   4  -3      818.30      754.94     64.02 o 
  -8   4  -3     1520.87     1614.71     86.01 o 
  -6   4  -3     7065.15     6468.49    136.17 o 
  -4   4  -3    46612.96    49708.59    871.98 o 
  -2   4  -3    23843.56    24608.36    537.66 o 
   0   4  -3     2601.82     3843.50     80.90 o 
   2   4  -3    44478.82    48588.00    637.88 o 
   4   4  -3     3461.47     3660.41     78.61 o 
   6   4  -3    73479.41    78418.17   1304.66 o 
   8   4  -3    16952.47    16577.39    324.99 o 
  10   4  -3    12173.06    12426.99    267.25 o 
  12   4  -3     7150.93     6770.17    187.75 o 
  14   4  -3     6645.90     6870.27    521.65 o 
  16   4  -3      212.99      472.73    154.27 o 
 -15   5  -3     4212.50     4481.17    475.04 o 
 -13   5  -3      477.00      441.13     84.27 o 
 -11   5  -3     3129.41     3029.38    120.95 o 
  -9   5  -3    43799.38    44481.98    708.49 o 
  -7   5  -3    14020.60    13500.83    246.63 o 
  -5   5  -3      651.86      604.12     47.82 o 
  -3   5  -3     2071.25     1911.28     76.81 o 
  -1   5  -3    20974.17    19998.71    380.61 o 
   1   5  -3    53453.11    57364.95    816.95 o 
   3   5  -3     4027.02     7286.12    399.53 o 
   5   5  -3      743.66      736.26     36.23 o 
   7   5  -3     3415.43     3587.65    107.48 o 
   9   5  -3    23554.96    23462.46    445.99 o 
  11   5  -3     4273.87     4001.87    132.53 o 
  13   5  -3     6367.62     6201.32    216.33 o 
  15   5  -3     1218.59     1119.99    127.11 o 
  17   5  -3      281.26      554.16    161.55 o 
 -16   6  -3     1454.30     1405.31    139.77 o 
 -14   6  -3     5429.77     5489.34    237.91 o 
 -12   6  -3     3574.24     3621.13    139.15 o 
 -10   6  -3      187.86      227.37     46.68 o 
  -8   6  -3     2067.38     2393.82    103.11 o 
  -6   6  -3    20059.59    20362.20    399.26 o 
  -4   6  -3     3608.15     3800.03    132.71 o 
  -2   6  -3    34955.02    38142.97   1432.09 o 
   0   6  -3    25483.93    26933.55    444.16 o 
   2   6  -3    34475.20    35603.01    527.55 o 
   4   6  -3    13240.76    15280.79    223.53 o 
   6   6  -3    41332.14    44670.32    670.03 o 
   8   6  -3      433.71      367.64     42.54 o 
  10   6  -3    23974.57    23960.17    461.01 o 
  12   6  -3      339.19      458.15     87.37 o 
  14   6  -3     2403.22     2289.79    211.87 o 
  16   6  -3      952.39     1043.44    181.41 o 
 -15   7  -3      785.41      932.75    113.55 o 
 -13   7  -3     3493.97     3702.10    188.43 o 
 -11   7  -3     2298.44     2509.73    112.89 o 
  -9   7  -3      983.92     1182.18     81.24 o 
  -7   7  -3     7519.52     7362.01    187.16 o 
  -5   7  -3     3985.05     4492.33    522.71 o 
  -3   7  -3     1194.77     1404.15     72.20 o 
  -1   7  -3      325.80      495.90     83.42 o 
   1   7  -3     3095.87     3820.30    106.65 o 
   3   7  -3     3159.80     4062.38    126.73 o 
   5   7  -3      574.83     1094.18     81.59 o 
   7   7  -3     2227.21     2326.79     84.49 o 
   9   7  -3     3149.00     3468.36    119.94 o 
  11   7  -3     1583.75     1779.34    141.47 o 
  13   7  -3      188.21      337.33     89.08 o 
  15   7  -3      683.95      872.41    217.49 o 
 -14   8  -3      116.65      275.65     81.18 o 
 -12   8  -3     2717.59     2915.09    159.81 o 
 -10   8  -3     2470.98     2615.66    115.08 o 
  -8   8  -3     2601.89     2700.92     92.53 o 
  -6   8  -3     9361.75    10095.42    237.64 o 
  -4   8  -3    14117.85    14515.84    367.15 o 
  -2   8  -3     6056.81     6301.94    158.93 o 
   0   8  -3    88540.49    95432.52   1492.60 o 
   2   8  -3     2570.76     2935.03     74.40 o 
   4   8  -3    19911.57    18792.92    277.71 o 
   6   8  -3      893.90      686.25     51.62 o 
   8   8  -3    21706.33    20911.03    470.89 o 
  10   8  -3      716.93      795.51     86.23 o 
  12   8  -3     1324.83     1081.06    116.29 o 
  14   8  -3     3806.56     3664.30    221.81 o 
  16   8  -3     1871.42     2396.53    187.26 o 
 -15   9  -3     1251.81     1270.54    197.96 o 
 -13   9  -3     3761.80     3223.68    268.81 o 
 -11   9  -3     1505.45     1650.26    127.99 o 
  -9   9  -3      547.55      537.97     62.15 o 
  -7   9  -3    18703.41    18487.61    392.13 o 
  -5   9  -3     6253.00     6074.95    202.66 o 
  -3   9  -3     2519.27     2902.20    129.11 o 
  -1   9  -3    18528.42    18322.38    328.92 o 
   1   9  -3    46172.04    46706.98    686.86 o 
   3   9  -3     1736.94     1927.38     61.57 o 
   5   9  -3     5779.36     5875.10    134.53 o 
   7   9  -3     3495.24     3722.72    119.04 o 
   9   9  -3      400.23      289.47     56.91 o 
  11   9  -3     2197.14     2222.63    174.79 o 
  13   9  -3     1185.68     1208.53    131.61 o 
  15   9  -3     1590.52     2024.42    173.69 o 
 -14  10  -3     1072.65     1187.78    186.05 o 
 -12  10  -3     2826.10     3044.17    175.94 o 
 -10  10  -3      565.94      341.89     77.14 o 
  -8  10  -3     1004.19     1229.19     84.47 o 
  -6  10  -3     4999.31     4108.89    260.86 o 
  -4  10  -3      583.44     1003.80    144.00 o 
  -2  10  -3    53162.75    52903.85    872.98 o 
   0  10  -3    27942.01    25287.53    438.67 o 
   2  10  -3     1699.29     1659.87     71.85 o 
   4  10  -3    10396.29    11605.28    242.14 o 
   6  10  -3    24941.08    24859.72    466.23 o 
   8  10  -3      633.29      637.14     69.72 o 
  10  10  -3    19408.41    19858.10    713.38 o 
  12  10  -3     2040.91     1818.45    153.74 o 
  14  10  -3     1889.63     2330.06    410.49 o 
 -13  11  -3     1043.98     1134.60    219.15 o 
 -11  11  -3     2307.01     2023.92    147.92 o 
  -9  11  -3     4430.88     4172.05    196.59 o 
  -7  11  -3      581.77      665.71     86.38 o 
  -5  11  -3    20325.00    19368.57    757.42 o 
  -3  11  -3    13237.23    12723.93   1219.56 o 
  -1  11  -3     1052.77     1215.33    246.04 o 
   1  11  -3     1123.75      973.83    268.81 o 
   3  11  -3    10755.13    10066.53    330.17 o 
   5  11  -3     8370.81     8082.39    383.97 o 
   7  11  -3    20080.04    20361.72    402.44 o 
   9  11  -3     2202.15     2160.35    122.68 o 
  11  11  -3      100.19      119.78     72.95 o 
  13  11  -3     1320.97     1430.43    146.89 o 
 -12  12  -3     1502.04     1827.66    147.90 o 
 -10  12  -3    14345.41    13785.25    440.54 o 
  -8  12  -3     1232.75     1295.70    167.51 o 
  -6  12  -3     1586.21     1581.72    173.47 o 
  -4  12  -3     1748.64     1947.05    112.09 o 
  -2  12  -3    13192.71    12177.55    394.35 o 
   0  12  -3     6781.53     6397.30    455.51 o 
   2  12  -3     8665.64     8609.59    499.87 o 
   4  12  -3      554.09      672.50     99.76 o 
   6  12  -3     1969.51     1982.76    108.31 o 
   8  12  -3      717.93      939.42     86.24 o 
  10  12  -3     3272.08     3445.65    332.70 o 
  12  12  -3     2643.89     2714.39    191.56 o 
 -11  13  -3      909.85     1008.13    119.28 o 
  -9  13  -3     2195.01     2481.71    165.39 o 
  -7  13  -3     2309.70     2668.70    219.48 o 
  -5  13  -3     2278.25     2092.09    141.36 o 
  -3  13  -3      283.51      289.85     73.46 o 
  -1  13  -3     8480.39     8127.46    471.07 o 
   1  13  -3      860.66      771.76     94.49 o 
   3  13  -3     5371.50     5178.75    280.06 o 
   5  13  -3     4956.31     4957.24    249.79 o 
   7  13  -3      985.12     1308.28    189.36 o 
   9  13  -3     1915.79     2126.90    128.50 o 
  11  13  -3      223.78      364.72     94.64 o 
 -10  14  -3       43.87      138.75     78.15 o 
  -8  14  -3      174.81      186.89     71.38 o 
  -6  14  -3     7891.44     7608.15    297.17 o 
  -4  14  -3     5531.51     5407.65    245.08 o 
  -2  14  -3     1286.15     1407.78    128.37 o 
   0  14  -3     3736.21     3678.96    196.13 o 
   2  14  -3     7138.40     6915.40    279.55 o 
   4  14  -3      210.88      331.15     80.49 o 
   6  14  -3     4188.80     3989.28    166.70 o 
   8  14  -3     8036.65     7959.56    482.00 o 
  10  14  -3     3247.51     3348.81    313.17 o 
  -9  15  -3     2764.21     3589.15    307.21 o 
  -7  15  -3      110.11      276.75    121.82 o 
  -5  15  -3    13054.69    13661.91    447.52 o 
  -3  15  -3       43.76      265.05    145.33 o 
  -1  15  -3     2756.80     2509.08    278.74 o 
   1  15  -3     3443.57     3194.99    192.87 o 
   3  15  -3     2009.72     2324.49    284.70 o 
   5  15  -3      851.19      818.13    105.81 o 
   7  15  -3     2496.29     2526.98    351.90 o 
   9  15  -3      306.13      374.08    146.98 o 
  -8  16  -3       10.23      -50.32     92.03 o 
  -6  16  -3     6430.42     7179.63    439.62 o 
  -4  16  -3      777.72      807.69    117.12 o 
  -2  16  -3     1215.14     1208.90    128.04 o 
   0  16  -3     8538.21     8223.69    335.95 o 
   2  16  -3      706.53      697.92    109.65 o 
   4  16  -3       88.26      153.41     72.89 o 
   6  16  -3     1261.04     1263.92    204.58 o 
   8  16  -3      161.70       94.02    117.85 o 
  -5  17  -3      778.85      805.09    188.69 o 
  -3  17  -3     3695.62     3834.34    223.02 o 
  -1  17  -3     1294.06     1233.19    133.40 o 
   1  17  -3     1182.84     1207.49    134.08 o 
   3  17  -3     5685.31     5506.93    349.25 o 
   5  17  -3     3273.47     3618.35    480.01 o 
  -2  18  -3     1367.96     1273.85    199.95 o 
   0  18  -3       98.57      162.24    168.17 o 
   2  18  -3      133.26      399.90    151.62 o 
 -16   0  -2     5302.22     5821.03    373.41 o 
 -14   0  -2     1335.72     1247.36    164.86 o 
 -12   0  -2     1798.98     1609.52    157.58 o 
 -10   0  -2    15874.30    16118.30    853.76 o 
  -8   0  -2    33326.31    32677.71   1244.05 o 
  -6   0  -2    34314.14    32636.33    710.47 o 
  -4   0  -2     4927.92     6591.14    262.85 o 
  -2   0  -2    33299.72    36983.95    791.42 o 
   2   0  -2     2079.07     2675.96     80.98 o 
   4   0  -2    25338.27    24971.34    612.59 o 
   6   0  -2    13313.08    12878.06    351.81 o 
   8   0  -2    48909.05    45942.85   1139.03 o 
  10   0  -2     4157.33     4526.05    183.59 o 
  12   0  -2     4235.00     3844.45    214.18 o 
  14   0  -2     7071.80     7061.11    420.42 o 
  16   0  -2     2675.98     3117.09    285.36 o 
 -17   1  -2     2412.53     2491.53    177.33 o 
 -15   1  -2     8316.70     8205.21    311.56 o 
 -13   1  -2     7310.89     7395.65    270.59 o 
 -11   1  -2      424.36      629.34     85.79 o 
  -9   1  -2     3712.90     3643.72    107.13 o 
  -7   1  -2    22421.79    24041.37    386.11 o 
  -5   1  -2    44063.46    42964.79    651.23 o 
  -3   1  -2    89780.84    99796.02   1450.49 o 
  -1   1  -2      514.17      536.29     33.77 o 
   1   1  -2     6295.90     8979.78    151.57 o 
   3   1  -2    40115.35    45303.72    747.56 o 
   5   1  -2    37208.89    41319.35    688.74 o 
   7   1  -2    24446.92    25432.01    461.60 o 
   9   1  -2      422.71      647.14     72.42 o 
  11   1  -2     4294.68     4109.05    131.40 o 
  13   1  -2     4644.31     4438.28    257.26 o 
  15   1  -2     4117.54     4415.43    353.22 o 
  17   1  -2       70.01      169.11     81.20 o 
 -16   2  -2     6740.57     6195.86    277.41 o 
 -14   2  -2       68.16      206.57     89.38 o 
 -12   2  -2     3464.74     3128.71    161.51 o 
 -10   2  -2    16651.20    15618.99    688.09 o 
  -8   2  -2     2736.63     2805.20     79.31 o 
  -6   2  -2     6050.77     6826.19    132.89 o 
  -4   2  -2    22412.23    21451.94    343.31 o 
  -2   2  -2    11300.25    10030.11    190.38 o 
   0   2  -2     7309.39     9511.17    158.64 o 
   2   2  -2   103474.28   118646.67   1854.07 o 
   4   2  -2    17308.23    16756.13    299.78 o 
   6   2  -2     2405.99     1532.99     57.55 o 
   8   2  -2     2800.76     3094.05     96.89 o 
  10   2  -2     2876.81     2684.47     99.04 o 
  12   2  -2    11175.99    11104.97    258.99 o 
  14   2  -2     2302.67     2679.53    244.24 o 
  16   2  -2     1464.56     1409.35    138.11 o 
 -17   3  -2      601.32      660.86    162.87 o 
 -15   3  -2      170.19      186.54     72.86 o 
 -13   3  -2      718.29      780.71     91.60 o 
 -11   3  -2      853.93     1013.74     71.34 o 
  -9   3  -2     2125.52     2238.36     74.30 o 
  -7   3  -2    12892.07    14829.07    260.42 o 
  -5   3  -2    10533.09     9053.37    164.31 o 
  -3   3  -2    29020.23    31697.63    558.07 o 
  -1   3  -2    32474.23    34601.10   1033.51 o 
   1   3  -2     8003.42     7696.13    122.10 o 
   3   3  -2    66414.45    72841.13   1032.51 o 
   5   3  -2    70618.23    69913.84   1151.22 o 
   7   3  -2     1866.04     2198.71     75.56 o 
   9   3  -2     3298.29     3325.27    106.24 o 
  11   3  -2     7129.22     7239.03    219.13 o 
  13   3  -2     3836.96     3573.32    223.64 o 
  15   3  -2     4395.35     4209.59    228.10 o 
  17   3  -2     2010.90     1883.56    165.02 o 
 -16   4  -2     2358.10     2403.43    165.96 o 
 -14   4  -2     1974.77     2033.32    144.99 o 
 -12   4  -2     3605.03     3643.45    177.28 o 
 -10   4  -2     9811.66     9014.98    475.17 o 
  -8   4  -2     9571.31     9555.03    188.72 o 
  -6   4  -2    30125.10    30577.81    491.56 o 
  -4   4  -2    27589.15    31935.44    571.84 o 
  -2   4  -2     2438.33     2206.87    133.08 o 
   0   4  -2     5536.86     6248.45    118.21 o 
   2   4  -2    34769.91    39553.64    519.04 o 
   4   4  -2    12734.18    10764.00    181.31 o 
   6   4  -2    27617.73    32663.41    564.89 o 
   8   4  -2    43348.95    42420.27    744.60 o 
  10   4  -2    18563.07    18436.41    403.76 o 
  12   4  -2     7618.28     7191.71    211.00 o 
  14   4  -2     7756.69     8110.17    260.31 o 
  16   4  -2      103.94       45.19     67.18 o 
 -17   5  -2      993.73     1113.97    131.25 o 
 -15   5  -2      509.74      820.28    183.40 o 
 -13   5  -2      717.14      696.68     94.80 o 
 -11   5  -2     5522.26     5578.43    171.77 o 
  -9   5  -2     6474.47     6568.89    239.30 o 
  -7   5  -2     5320.97     5731.09    147.07 o 
  -5   5  -2    11516.53    11048.31    232.39 o 
  -3   5  -2      750.13     1069.26     97.33 o 
  -1   5  -2     1634.10     2057.76    273.11 o 
   1   5  -2    60883.24    61320.62    860.36 o 
   3   5  -2    94672.44    99224.71   1279.50 o 
   5   5  -2     6606.68     7131.52    147.20 o 
   7   5  -2    21613.07    19865.49    374.40 o 
   9   5  -2     6287.93     5730.03    153.19 o 
  11   5  -2     1845.79     2209.31     95.78 o 
  13   5  -2     3977.28     3652.47    158.41 o 
  15   5  -2      361.73      172.56     75.22 o 
  17   5  -2       86.95       66.87    100.64 o 
 -16   6  -2      750.89     1098.29    124.24 o 
 -14   6  -2     1527.40     1462.51    131.05 o 
 -12   6  -2     2432.49     2418.62    132.34 o 
 -10   6  -2     1714.88     1671.59    130.81 o 
  -8   6  -2     3259.41     3296.79     97.10 o 
  -6   6  -2     4904.71     4598.75    129.62 o 
  -4   6  -2     4226.73     5062.71    163.87 o 
  -2   6  -2    33886.38    35863.79    771.10 o 
   0   6  -2     2533.32     2429.10     87.70 o 
   2   6  -2    20854.49    20610.29    311.95 o 
   4   6  -2    30960.14    35774.75    483.02 o 
   6   6  -2    29806.49    31888.00    490.14 o 
   8   6  -2     1000.70     1039.98     61.75 o 
  10   6  -2    11729.11    11910.29    265.90 o 
  12   6  -2     2515.67     2465.48    135.58 o 
  14   6  -2     3856.30     3862.59    217.91 o 
  16   6  -2     1743.89     1675.73    231.73 o 
 -15   7  -2      796.44      707.06    106.49 o 
 -13   7  -2    11625.63    11787.56    380.84 o 
 -11   7  -2     1391.45     1493.32    117.43 o 
  -9   7  -2     8591.04     8797.80    457.38 o 
  -7   7  -2    12409.82    12588.45    241.34 o 
  -5   7  -2    88670.89    90956.13   1964.22 o 
  -3   7  -2     1501.38     1246.97     69.34 o 
  -1   7  -2    38400.32    43669.20    806.61 o 
   1   7  -2     5554.58     5789.70    112.29 o 
   3   7  -2      174.52      351.18     26.90 o 
   5   7  -2    38461.73    37199.49    563.62 o 
   7   7  -2     1592.40     1984.47     78.60 o 
   9   7  -2      421.34      416.99     48.06 o 
  11   7  -2     3361.94     3174.88    142.20 o 
  13   7  -2    17653.35    17476.23    571.63 o 
  15   7  -2     2026.39     2162.81    171.58 o 
 -14   8  -2      163.27      252.54     77.37 o 
 -12   8  -2     1357.98     1585.47     97.82 o 
 -10   8  -2    10323.93    10525.54    265.69 o 
  -8   8  -2     1862.35     1818.12     87.05 o 
  -6   8  -2     7724.25     7299.54    186.41 o 
  -4   8  -2    34310.58    33811.72    771.68 o 
  -2   8  -2    15012.30    14385.09    349.51 o 
   0   8  -2    28140.80    30127.66    504.73 o 
   2   8  -2     1567.78     1520.01     52.45 o 
   4   8  -2    16717.05    16154.54    245.58 o 
   6   8  -2       55.74      120.27     25.79 o 
   8   8  -2     5148.03     4887.94    207.03 o 
  10   8  -2      398.00      438.27     63.29 o 
  12   8  -2     1500.12     1529.87    136.83 o 
  14   8  -2     1462.22     1567.70    146.10 o 
  16   8  -2     3967.73     4972.85    661.09 o 
 -15   9  -2     4038.13     4555.13    344.28 o 
 -13   9  -2     3725.64     3782.48    284.70 o 
 -11   9  -2     6357.00     6079.31    192.42 o 
  -9   9  -2      254.56      214.91     46.70 o 
  -7   9  -2     3413.54     3107.89    171.95 o 
  -5   9  -2    24350.13    22849.09    557.43 o 
  -3   9  -2    21092.65    23205.47    539.47 o 
  -1   9  -2    10184.62    10089.32    202.58 o 
   1   9  -2    14358.35    14396.78    266.51 o 
   3   9  -2     4451.49     4225.90    102.34 o 
   5   9  -2    24969.34    24330.63    394.03 o 
   7   9  -2     3492.69     3902.97    151.75 o 
   9   9  -2      143.63      100.11     41.79 o 
  11   9  -2     1833.41     2038.13    194.32 o 
  13   9  -2     1120.65      993.30    118.09 o 
  15   9  -2     2340.24     2769.92    200.82 o 
 -14  10  -2       16.79       45.02     93.35 o 
 -12  10  -2      658.54      700.24    100.68 o 
 -10  10  -2      229.01      425.86     82.08 o 
  -8  10  -2     5625.72     5044.79    166.99 o 
  -6  10  -2     3837.16     3345.65    146.42 o 
  -4  10  -2    10521.78    11482.21    315.60 o 
  -2  10  -2     1430.54     1925.98    311.01 o 
   0  10  -2     9521.75     9207.05    204.70 o 
   2  10  -2     9427.78     8611.08    299.40 o 
   4  10  -2     7646.63     7129.50    171.44 o 
   6  10  -2    23498.27    22597.61    552.83 o 
   8  10  -2     2274.19     2130.31    112.09 o 
  10  10  -2    17320.24    17475.17    549.39 o 
  12  10  -2      965.62     1024.14    144.67 o 
  14  10  -2      353.56      623.50    190.68 o 
 -13  11  -2      714.12      844.16    161.55 o 
 -11  11  -2     1923.30     2059.76    234.05 o 
  -9  11  -2     3103.59     2915.01    164.23 o 
  -7  11  -2      587.31      590.16     84.89 o 
  -5  11  -2    16864.28    16593.12    665.39 o 
  -3  11  -2    18182.37    16615.68    396.37 o 
  -1  11  -2     1620.87     1682.22    127.22 o 
   1  11  -2     4125.11     3809.80    133.43 o 
   3  11  -2    24743.09    24958.40    447.19 o 
   5  11  -2     5041.62     5169.79    284.01 o 
   7  11  -2    12480.70    12250.93    399.43 o 
   9  11  -2     5422.72     5118.22    192.11 o 
  11  11  -2      207.25      168.92     77.54 o 
  13  11  -2     1971.26     2010.78    182.07 o 
 -12  12  -2      254.06      311.57     82.50 o 
 -10  12  -2     2721.18     3087.93    181.81 o 
  -8  12  -2      624.43      633.20    121.82 o 
  -6  12  -2     1113.13     1071.25    147.64 o 
  -4  12  -2      465.55      592.03     75.89 o 
  -2  12  -2    15938.52    16033.94    566.74 o 
   0  12  -2    11672.09    11707.45    376.45 o 
   2  12  -2      208.07      226.95    142.68 o 
   4  12  -2     1059.62     1508.45     98.99 o 
   6  12  -2      241.03      256.66     56.99 o 
   8  12  -2     4624.93     4597.20    185.17 o 
  10  12  -2      581.38      664.80    106.46 o 
  12  12  -2     1589.75     1449.96    246.29 o 
 -11  13  -2      788.89      777.33    109.23 o 
  -9  13  -2     6462.91     6317.20    348.59 o 
  -7  13  -2     5907.08     6502.98    380.04 o 
  -5  13  -2     5001.36     5092.41    223.73 o 
  -3  13  -2      456.47      698.34    112.22 o 
  -1  13  -2     1078.51     1145.24    124.80 o 
   1  13  -2     9077.56     9188.38    328.15 o 
   3  13  -2      748.52      737.12    120.50 o 
   5  13  -2     2857.34     2935.95    191.88 o 
   7  13  -2      739.15      983.27    108.77 o 
   9  13  -2      688.37      722.86    109.25 o 
  11  13  -2      400.97      675.06    114.90 o 
 -10  14  -2     2499.66     2376.83    169.98 o 
  -8  14  -2      273.42      273.44    116.53 o 
  -6  14  -2     1034.53     1261.85    121.80 o 
  -4  14  -2    15128.88    15013.58    467.17 o 
  -2  14  -2     8330.96     8649.12    457.83 o 
   0  14  -2     3096.33     2885.78    176.87 o 
   2  14  -2     2667.12     2585.28    164.66 o 
   4  14  -2     1665.02     1518.25    128.58 o 
   6  14  -2     1425.02     1454.87    103.72 o 
   8  14  -2     7221.30     7601.37    470.08 o 
  10  14  -2      524.95      822.27    116.89 o 
  -9  15  -2     2100.95     2227.91    246.96 o 
  -7  15  -2     1458.82     1365.88    187.37 o 
  -5  15  -2     3044.34     3347.19    195.89 o 
  -3  15  -2      632.51      738.40     98.83 o 
  -1  15  -2      730.25      862.65    205.25 o 
   1  15  -2     1564.47     1708.86    144.13 o 
   3  15  -2     5804.21     5799.90    263.44 o 
   5  15  -2      494.55      576.20    101.80 o 
   7  15  -2     1072.27     1347.22    133.01 o 
   9  15  -2     2484.95     2573.52    278.07 o 
  -8  16  -2      373.10      389.97    149.63 o 
  -6  16  -2     2745.49     2721.82    266.82 o 
  -4  16  -2     3638.03     3706.29    215.10 o 
  -2  16  -2      777.77      795.70    110.47 o 
   0  16  -2     8799.75     9039.18    354.02 o 
   2  16  -2      934.60     1074.06    120.38 o 
   4  16  -2      556.99      599.98    102.50 o 
   6  16  -2     2936.20     2879.40    288.67 o 
   8  16  -2     1526.20     1653.88    227.76 o 
  -5  17  -2     2458.10     2422.85    218.82 o 
  -3  17  -2     2383.27     2462.32    273.44 o 
  -1  17  -2      827.70      981.55    120.61 o 
   1  17  -2       50.77       90.15     74.38 o 
   3  17  -2      651.77     1059.38    193.00 o 
   5  17  -2     1589.42     2087.35    310.52 o 
  -2  18  -2      347.59      440.29    151.62 o 
   0  18  -2      224.32      241.48     94.07 o 
   2  18  -2       81.99      312.50    146.98 o 
 -17   1  -1     1644.57     1809.66    155.20 o 
 -15   1  -1     3522.05     3628.62    193.57 o 
 -13   1  -1     7716.17     7350.43    272.77 o 
 -11   1  -1    13664.43    13431.24    386.00 o 
  -9   1  -1    24256.66    24478.60    397.83 o 
  -7   1  -1     4782.01     4814.50    104.09 o 
  -5   1  -1    77868.48    85300.37   1240.66 o 
  -3   1  -1    40673.13    42353.86    638.44 o 
  -1   1  -1     7569.19    11097.19    206.61 o 
   1   1  -1    35533.39    46571.29    817.24 o 
   3   1  -1    67070.77    77276.63   1260.97 o 
   5   1  -1     5581.87     6893.01    182.64 o 
   7   1  -1    23387.51    26069.02    468.87 o 
   9   1  -1    11729.60    10387.96    229.37 o 
  11   1  -1     1584.16     1472.92     76.94 o 
  13   1  -1     2480.86     2505.24    126.30 o 
  15   1  -1     5739.52     5258.24    264.28 o 
  17   1  -1      193.74      292.28     89.88 o 
 -16   2  -1     2835.31     2429.43    333.36 o 
 -14   2  -1    20683.50    20424.56    572.06 o 
 -12   2  -1    12740.17    12596.10    382.16 o 
 -10   2  -1    33752.84    32344.65   1229.57 o 
  -8   2  -1    12952.19    13861.67    356.26 o 
  -6   2  -1     1073.17     1357.59    109.61 o 
  -4   2  -1    10585.64    12134.54    200.07 o 
  -2   2  -1   345492.50   320039.25   6759.96 o 
   0   2  -1       47.01      297.21     13.73 o 
   2   2  -1   108677.22   114405.91   1456.04 o 
   4   2  -1    14393.24    15670.39    282.26 o 
   6   2  -1    29941.85    30531.75    534.77 o 
   8   2  -1      183.38      381.76     37.82 o 
  10   2  -1    25407.69    23900.01    445.32 o 
  12   2  -1     8763.50     8614.16    276.56 o 
  14   2  -1     2526.73     2328.95    200.28 o 
  16   2  -1     1719.07     1566.97    148.09 o 
 -17   3  -1      590.32      590.77    112.54 o 
 -15   3  -1      556.47      375.73    100.97 o 
 -13   3  -1     3460.60     3122.86    219.48 o 
 -11   3  -1      235.88      204.88     45.29 o 
  -9   3  -1      327.09      454.15     38.70 o 
  -7   3  -1    36082.01    39794.07    618.61 o 
  -5   3  -1    13628.63    14076.62    237.83 o 
  -3   3  -1    59394.57    63847.24   1346.34 o 
  -1   3  -1     7847.38     6213.56    427.37 o 
   1   3  -1    27669.02    29395.12    386.86 o 
   3   3  -1    70703.18    80478.56   1144.25 o 
   5   3  -1    22810.66    19733.04    360.87 o 
   7   3  -1      613.91      322.54     34.24 o 
   9   3  -1     3418.09     3355.14    107.24 o 
  11   3  -1    39337.50    38821.16    699.25 o 
  13   3  -1     6880.18     6687.67    223.37 o 
  15   3  -1     1220.03     1327.36    130.58 o 
  17   3  -1      499.78      635.20    110.22 o 
 -16   4  -1      938.21     1137.99    195.31 o 
 -14   4  -1     1800.77     1733.28    135.68 o 
 -12   4  -1    11670.78    10991.68    348.40 o 
 -10   4  -1     2515.44     2464.83    189.79 o 
  -8   4  -1    21233.75    21154.62    359.76 o 
  -6   4  -1    19613.82    19143.91    318.83 o 
  -4   4  -1     8810.53    10056.54    208.25 o 
  -2   4  -1    16037.30    17273.43    388.74 o 
   0   4  -1    46996.58    48759.03   1800.10 o 
   2   4  -1    22174.03    22160.35    302.38 o 
   4   4  -1    34236.81    31948.18    469.08 o 
   6   4  -1     3659.85     5030.83    290.70 o 
   8   4  -1    12363.51    11621.97    244.73 o 
  10   4  -1     4324.99     4117.37    129.18 o 
  12   4  -1     3205.40     2971.99    136.08 o 
  14   4  -1     5333.18     5353.78    204.66 o 
  16   4  -1     1084.02     1121.46    126.92 o 
 -17   5  -1      339.17      591.15    112.26 o 
 -15   5  -1    13273.18    13588.88    783.57 o 
 -13   5  -1     3007.65     2704.89    156.82 o 
 -11   5  -1      297.67      413.50     55.28 o 
  -9   5  -1    65749.03    65629.09   1020.91 o 
  -7   5  -1    83175.69    83329.34   1251.23 o 
  -5   5  -1    19835.39    20466.79    395.05 o 
  -3   5  -1    70555.53    69063.82   1454.32 o 
  -1   5  -1     9503.26    10407.90    252.44 o 
   1   5  -1    57262.46    65788.79    938.39 o 
   3   5  -1    67855.67    63955.35    829.29 o 
   5   5  -1     1870.11     1790.21     56.49 o 
   7   5  -1    36971.52    34341.39    613.73 o 
   9   5  -1    14031.95    13772.90    286.53 o 
  11   5  -1     4080.84     4226.52    135.85 o 
  13   5  -1     2337.78     2421.98    150.77 o 
  15   5  -1     4916.62     4714.69    366.13 o 
  17   5  -1       65.61      307.21    131.75 o 
 -16   6  -1     1989.59     2496.87    174.61 o 
 -14   6  -1     4669.97     4622.87    221.63 o 
 -12   6  -1     1813.07     1733.73    124.01 o 
 -10   6  -1      656.34      682.99    109.17 o 
  -8   6  -1    13345.82    13015.55    246.84 o 
  -6   6  -1     8604.52     8341.13    199.63 o 
  -4   6  -1     6403.71     5722.15    178.69 o 
  -2   6  -1    28179.98    28519.18    634.27 o 
   0   6  -1      578.06      548.76     42.17 o 
   2   6  -1     5011.55     3849.26     75.83 o 
   4   6  -1    46010.48    51569.80    683.13 o 
   6   6  -1    16727.49    17400.89    335.25 o 
   8   6  -1     1093.56     1031.28     63.23 o 
  10   6  -1     1583.92     1442.27     75.42 o 
  12   6  -1     3617.36     3385.98    149.40 o 
  14   6  -1     9508.06     8940.10    405.53 o 
  16   6  -1     3481.74     3797.71    338.32 o 
 -15   7  -1       56.06       34.86     74.93 o 
 -13   7  -1     1952.96     1981.64    145.27 o 
 -11   7  -1     1340.56     1176.06     81.52 o
[truncated: 432,252 more chars]
